# Supplementary material for: 1H-Benzimidazol-2-ylmethyl phenyl ether
Source: Acta Crystallogr Sect E Struct Rep Online. 2009 Mar 11;65(Pt 4):o733. doi: 10.1107/S1600536809007922 (PMC2969076; doi:10.1107/S1600536809007922)
Supplement: Supplementary file 2 [file e-65-0o733-Isup2.hkl]

# 
# h,k,l, Fc-squared, Fo-squared, sigma(Fo-squared) and status flag 
# 
data_I
_shelx_title '  Pca21' 
_shelx_refln_list_code          4 
_shelx_F_calc_maximum      240.55 
_exptl_crystal_F_000       944.00 
_reflns_d_resolution_high  0.7697 
 
loop_ 
 _symmetry_equiv_pos_as_xyz 
 'x, y, z' 
 '-x, -y, z+1/2' 
 '-x+1/2, y, z+1/2' 
 'x+1/2, -y, z' 
 
_cell_length_a    10.0299 
_cell_length_b     8.5391 
_cell_length_c    27.0003 
_cell_angle_alpha  90.000 
_cell_angle_beta   90.000 
_cell_angle_gamma  90.000 
 
_shelx_F_squared_multiplier     1.000 
 
loop_ 
 _refln_index_h 
 _refln_index_k 
 _refln_index_l 
 _refln_F_squared_calc 
 _refln_F_squared_meas 
 _refln_F_squared_sigma 
 _refln_observed_status 
   2   0   0        0.22       -2.00      7.41 o 
   4   0   0     2690.68     2818.07     59.89 o 
   6   0   0       20.52       22.70     17.38 o 
   8   0   0      706.46      824.95     84.92 o 
  10   0   0        1.50      -16.36     22.41 o 
   0   1   0        0.49       -7.82      6.23 o 
   1   1   0     1121.00     1049.32     17.61 o 
   2   1   0     7698.12     7615.09    101.48 o 
   3   1   0      255.09      252.90     11.51 o 
   4   1   0        0.13       -8.31      5.54 o 
   5   1   0     1276.35     1373.47     34.80 o 
   6   1   0      492.73      576.03     20.82 o 
   7   1   0     1240.68     1214.49     36.32 o 
   8   1   0        4.13       25.99     14.32 o 
   9   1   0      479.15      468.88     27.19 o 
  10   1   0     1085.21     1141.11     42.53 o 
  11   1   0      164.85      142.86     47.81 o 
   0   2   0       64.34       70.55     14.48 o 
   1   2   0     1916.40     1787.73     33.10 o 
   2   2   0        0.34       -1.31      6.57 o 
   3   2   0      111.20      118.09      9.43 o 
   4   2   0      736.20      696.75     19.69 o 
   5   2   0       21.97       31.49     21.48 o 
   6   2   0        0.46        4.02     10.89 o 
   7   2   0       94.18      102.69     13.34 o 
   8   2   0        6.85       14.96     12.53 o 
   9   2   0      195.47      193.45     21.94 o 
  10   2   0        0.03       28.52     26.25 o 
  11   2   0       52.64      115.89     56.50 o 
   0   3   0        2.14        1.92     12.36 o 
   1   3   0       20.40       -1.98     10.25 o 
   2   3   0     3501.42     3398.89     70.08 o 
   3   3   0      148.21      166.58     11.31 o 
   4   3   0        0.05       -1.53     11.70 o 
   5   3   0     1056.43     1029.20     26.54 o 
   6   3   0      651.98      642.35     23.41 o 
   7   3   0      424.24      470.17     21.10 o 
   8   3   0       12.77       20.29     15.17 o 
   9   3   0      225.83      256.68     24.68 o 
  10   3   0      103.44      172.93     54.70 o 
  11   3   0      174.01      249.98     68.28 o 
  12   3   0        0.56       54.64     57.43 o 
   0   4   0     2295.84     2440.80     68.01 o 
   1   4   0      179.43      177.07     15.11 o 
   2   4   0       10.57        9.51     13.24 o 
   3   4   0     1317.29     1396.20     32.86 o 
   4   4   0      208.38      241.16     14.33 o 
   5   4   0       60.33       75.77     11.02 o 
   6   4   0        0.35      -11.59     18.70 o 
   7   4   0        0.36        0.99     14.62 o 
   8   4   0       21.71        6.90     17.47 o 
   9   4   0      256.01      281.83     28.46 o 
  10   4   0       15.97       -2.96     38.27 o 
  11   4   0       36.51       68.94     53.03 o 
  12   4   0      131.76      283.54     73.71 o 
   0   5   0        1.93       -5.44     14.66 o 
   1   5   0       12.17       15.55     12.15 o 
   2   5   0       40.08       42.11     14.06 o 
   3   5   0       32.61       49.61     12.61 o 
   4   5   0        7.26        6.74     11.25 o 
   5   5   0      335.26      338.65     26.27 o 
   6   5   0      730.77      754.57     37.20 o 
   7   5   0       41.74       43.77     21.55 o 
   8   5   0       19.79       17.85     24.85 o 
   9   5   0        2.64       19.28     38.75 o 
  10   5   0      469.86      677.82     87.74 o 
  11   5   0       87.96       78.47     56.25 o 
   0   6   0     4077.58     3952.38    172.19 o 
   1   6   0      305.95      290.69     19.79 o 
   2   6   0        5.02        4.18     16.88 o 
   3   6   0       56.13       38.78     15.71 o 
   4   6   0       38.19       65.99     27.03 o 
   5   6   0        7.77       42.64     15.73 o 
   6   6   0       11.70       -3.60     18.07 o 
   7   6   0        7.34        6.73     25.54 o 
   8   6   0       20.38       49.79     25.95 o 
   9   6   0       37.21       -8.99     36.98 o 
  10   6   0        0.31       57.60     48.62 o 
   0   7   0        3.75       32.34     21.50 o 
   1   7   0       35.51       31.11     15.18 o 
   2   7   0     1354.31     1223.18     39.65 o 
   3   7   0      121.47      134.53     25.25 o 
   4   7   0        3.14       -2.36     23.80 o 
   5   7   0      551.18      539.24     79.82 o 
   6   7   0        1.62        4.35     24.27 o 
   7   7   0       98.22      107.77     41.36 o 
   8   7   0        0.83       24.36     46.90 o 
   9   7   0       10.97      102.33     49.04 o 
  10   7   0      409.12      477.85     85.39 o 
   0   8   0      400.50      395.59     37.63 o 
   1   8   0     1322.81     1302.35     48.99 o 
   2   8   0        4.63       -4.49     19.19 o 
   3   8   0       41.26       58.22     23.79 o 
   4   8   0      246.29      226.58     48.59 o 
   5   8   0      386.38      352.02     42.19 o 
   6   8   0        0.10      -33.50     52.20 o 
   7   8   0       48.13        1.17     45.97 o 
   8   8   0        6.96       13.32     44.58 o 
   9   8   0       11.12       30.47     49.27 o 
   0   9   0       21.56       15.51     40.76 o 
   1   9   0       39.74       45.35     22.87 o 
   2   9   0       10.93        7.55     20.48 o 
   3   9   0       49.86       51.26     23.91 o 
   4   9   0        2.52        2.80     22.75 o 
   5   9   0        1.47      -37.66     25.97 o 
   6   9   0      128.77      104.27     36.54 o 
   7   9   0       10.22      -13.38     45.08 o 
   0  10   0       44.60       42.53     47.95 o 
   1  10   0       10.92       32.87     30.57 o 
   2  10   0        0.00      -18.43     42.99 o 
   3  10   0       10.90      -11.44     34.81 o 
   4  10   0       43.63       34.91     27.35 o 
   5  10   0        1.79      -26.45     28.87 o 
   0  11   0        2.35      -27.97     45.92 o 
   1  11   0       20.15       30.63     36.69 o 
   2   0   1    26074.58    24254.08    308.98 o 
   4   0   1     2624.20     2585.34     43.79 o 
   6   0   1     1817.13     1921.16     44.99 o 
   8   0   1     2703.37     2774.53     72.69 o 
  10   0   1       43.37       60.75     18.23 o 
   1   1   1      762.78      717.22     13.14 o 
   2   1   1     6394.33     5892.98     63.56 o 
   3   1   1      970.63      932.26     16.81 o 
   4   1   1       29.44       24.37      5.63 o 
   5   1   1     1311.73     1463.51     23.46 o 
   6   1   1      466.45      478.88     14.39 o 
   7   1   1      514.09      503.38     14.96 o 
   8   1   1      833.67      766.19     20.69 o 
   9   1   1      412.16      433.79     21.52 o 
  10   1   1      172.08      197.11     18.47 o 
  11   1   1      178.48      162.30     47.78 o 
  12   1   1        1.52        5.48     42.61 o 
   1   2   1      993.09      939.49     19.56 o 
   2   2   1      585.94      573.44     12.17 o 
   3   2   1      148.00      143.16      7.47 o 
   4   2   1      238.47      254.32      9.03 o 
   5   2   1      213.55      240.50      9.65 o 
   6   2   1       12.00       11.58      6.76 o 
   7   2   1       47.24       50.01      8.62 o 
   8   2   1      110.51      122.39     10.83 o 
   9   2   1      179.87      176.71     13.57 o 
  10   2   1      439.48      527.60     33.81 o 
  11   2   1       42.70       21.83     26.00 o 
  12   2   1       12.16       18.73     51.52 o 
   1   3   1     1204.55     1180.65     20.67 o 
   2   3   1     2355.88     2355.48     34.79 o 
   3   3   1       32.27       37.50      5.87 o 
   4   3   1      223.84      237.44      9.77 o 
   5   3   1     1014.67     1099.22     19.22 o 
   6   3   1      285.52      289.75     11.43 o 
   7   3   1      399.38      421.08     14.18 o 
   8   3   1     2586.26     2503.63     45.81 o 
   9   3   1      120.73      123.30     15.46 o 
  10   3   1      484.24      465.71     33.19 o 
  11   3   1       92.71      109.12     38.29 o 
  12   3   1      134.16      107.01     60.96 o 
   1   4   1       18.83       15.25      8.07 o 
   2   4   1      247.53      255.81     11.54 o 
   3   4   1     1907.39     1962.22     27.74 o 
   4   4   1     1474.28     1621.50     24.98 o 
   5   4   1      195.74      182.61      9.69 o 
   6   4   1        1.10        3.41     10.75 o 
   7   4   1      230.26      216.12     16.00 o 
   8   4   1       69.25       97.74     14.45 o 
   9   4   1      583.93      596.26     30.39 o 
  10   4   1      193.07      139.56     48.82 o 
  11   4   1       66.16      125.85     63.03 o 
  12   4   1       43.62      -28.22     33.61 o 
   1   5   1       42.12       36.86      8.71 o 
   2   5   1     1320.75     1356.65     28.66 o 
   3   5   1      291.28      301.75     18.02 o 
   4   5   1       77.01       78.71      8.29 o 
   5   5   1      190.07      196.76     16.06 o 
   6   5   1      170.24      175.55     18.08 o 
   7   5   1       36.76       41.24     13.41 o 
   8   5   1      239.31      223.05     19.39 o 
   9   5   1       31.91       21.17     18.73 o 
  10   5   1       90.76       98.15     54.70 o 
  11   5   1       30.85       -6.61     39.47 o 
   1   6   1      108.58       90.84     12.40 o 
   2   6   1        4.48        3.74      9.98 o 
   3   6   1       15.51       18.46     10.49 o 
   4   6   1       21.00       19.47     10.29 o 
   5   6   1      192.81      217.72     17.05 o 
   6   6   1        2.00       12.84     13.23 o 
   7   6   1      308.95      302.60     27.19 o 
   8   6   1        5.14       24.22     14.08 o 
   9   6   1       10.68      -19.80     55.40 o 
  10   6   1       11.35       33.98     56.70 o 
   1   7   1       72.64       77.33     11.86 o 
   2   7   1        4.65       15.92     10.64 o 
   3   7   1      162.46      184.67     20.71 o 
   4   7   1        0.04       -3.58     13.17 o 
   5   7   1      621.98      650.33     34.43 o 
   6   7   1      418.54      380.92     26.04 o 
   7   7   1       18.12        2.95     16.07 o 
   8   7   1      355.83      391.69     32.61 o 
   9   7   1        2.40       -7.11     29.73 o 
  10   7   1        3.59      -18.72     31.95 o 
   1   8   1     1071.66     1130.11     28.56 o 
   2   8   1      223.76      193.80     17.02 o 
   3   8   1      166.83      185.75     21.12 o 
   4   8   1        9.10        7.84     17.47 o 
   5   8   1      382.89      377.25     38.54 o 
   6   8   1        4.33       -6.96     18.16 o 
   7   8   1       32.14       46.90     20.99 o 
   8   8   1        6.47       -1.69     29.57 o 
   9   8   1        5.18       10.44     47.73 o 
   1   9   1       13.00       24.17     15.74 o 
   2   9   1        4.65       15.63     16.67 o 
   3   9   1       16.46       -1.10     15.62 o 
   4   9   1       90.04       55.99     18.42 o 
   5   9   1        0.91       -4.67     17.99 o 
   6   9   1        3.90       33.93     22.11 o 
   7   9   1       40.18       71.23     29.22 o 
   1  10   1        4.65      -13.93     21.48 o 
   2  10   1       26.59       43.49     20.47 o 
   3  10   1       23.27       17.31     18.34 o 
   4  10   1       62.17       87.22     21.47 o 
   5  10   1        4.85       12.14     19.42 o 
   1  11   1       11.24       14.15     50.21 o 
   2   0   2     4963.49     4681.12     72.47 o 
   4   0   2     5247.83     5263.25     77.45 o 
   6   0   2      602.90      664.40     30.73 o 
   8   0   2       11.61       16.47     26.90 o 
  10   0   2      308.17      360.08     38.52 o 
   0   1   2      533.61      519.21     10.77 o 
   1   1   2      156.87      152.89      5.33 o 
   2   1   2     3142.52     2842.80     33.02 o 
   3   1   2     1709.26     1626.43     20.79 o 
   4   1   2      427.14      384.78     11.68 o 
   5   1   2      810.56      846.79     16.20 o 
   6   1   2       23.58       13.39      5.70 o 
   7   1   2       97.64      116.18     14.11 o 
   8   1   2      118.97       98.06     11.12 o 
   9   1   2      105.02       97.87     12.96 o 
  10   1   2      109.34      107.73     20.93 o 
  11   1   2      120.68       83.48     26.77 o 
  12   1   2        8.10       89.92     48.91 o 
   0   2   2        3.55        0.65      6.78 o 
   1   2   2       90.29       89.29      7.40 o 
   2   2   2      733.97      793.55     15.04 o 
   3   2   2       56.24       55.78      6.11 o 
   4   2   2      496.80      500.26     12.59 o 
   5   2   2      384.43      431.43     12.71 o 
   6   2   2      374.47      343.21     12.98 o 
   7   2   2      299.80      287.51     12.91 o 
   8   2   2      242.30      234.52     14.61 o 
   9   2   2      168.00      161.92     15.36 o 
  10   2   2      157.66      133.78     27.66 o 
  11   2   2       27.55      -29.86     27.16 o 
  12   2   2        4.99        3.47     31.10 o 
   0   3   2     1380.54     1298.95     33.53 o 
   1   3   2     1936.97     1799.32     25.47 o 
   2   3   2      725.74      748.42     17.75 o 
   3   3   2      217.84      237.78     10.52 o 
   4   3   2     1921.82     2074.10     28.32 o 
   5   3   2      509.54      520.93     15.20 o 
   6   3   2      783.23      743.97     18.67 o 
   7   3   2      500.63      489.24     18.92 o 
   8   3   2       12.92       20.35     10.75 o 
   9   3   2      140.83      104.89     19.54 o 
  10   3   2       58.96       55.94     18.59 o 
  11   3   2        5.55       28.50     26.32 o 
  12   3   2       72.50       50.28     55.79 o 
   0   4   2      531.12      604.89     24.41 o 
   1   4   2      814.35      850.68     18.87 o 
   2   4   2      162.67      191.54      9.85 o 
   3   4   2     2354.04     2424.32     32.03 o 
   4   4   2     1038.29     1164.17     23.22 o 
   5   4   2      380.32      377.92     14.76 o 
   6   4   2        9.53        4.97      8.87 o 
   7   4   2      927.20      890.83     26.11 o 
   8   4   2       40.07       28.08     10.95 o 
   9   4   2      562.82      617.10     31.47 o 
  10   4   2      374.45      371.51     32.05 o 
  11   4   2        4.48      -21.86     31.35 o 
  12   4   2       25.72       34.62     39.91 o 
   0   5   2     3866.28     4054.89     74.15 o 
   1   5   2       36.84       52.93      9.29 o 
   2   5   2      749.56      808.78     21.59 o 
   3   5   2      615.84      688.18     19.69 o 
   4   5   2      110.83      104.38     10.08 o 
   5   5   2       89.56      112.89     13.38 o 
   6   5   2      781.84      750.84     24.45 o 
   7   5   2       57.36       49.38     12.79 o 
   8   5   2      110.11       91.16     14.94 o 
   9   5   2       75.35       93.08     27.58 o 
  10   5   2       41.28        4.56     30.09 o 
  11   5   2       14.40       32.05     53.11 o 
   0   6   2     1015.05      931.63     31.75 o 
   1   6   2       78.63       92.65     11.73 o 
   2   6   2      127.13      127.01     12.01 o 
   3   6   2       45.22       45.54     11.18 o 
   4   6   2       85.65       85.79     11.66 o 
   5   6   2      556.07      568.77     32.34 o 
   6   6   2       56.76       47.51     13.85 o 
   7   6   2      663.72      606.16     26.35 o 
   8   6   2       15.06       -6.38     17.29 o 
   9   6   2        5.63        7.43     19.75 o 
  10   6   2       18.87        3.92     56.90 o 
   0   7   2     1941.23     1833.91     48.45 o 
   1   7   2      195.20      206.14     14.34 o 
   2   7   2      763.34      773.70     23.92 o 
   3   7   2      376.44      374.65     20.66 o 
   4   7   2        0.03       13.49     15.03 o 
   5   7   2      224.60      205.55     23.71 o 
   6   7   2      136.95      162.46     20.65 o 
   7   7   2       13.45       -2.12     16.36 o 
   8   7   2       41.39       60.03     22.07 o 
   9   7   2        2.60       21.59     61.38 o 
  10   7   2       82.02       80.66     40.16 o 
   0   8   2     3890.37     3795.42     90.77 o 
   1   8   2      279.92      305.19     18.85 o 
   2   8   2      805.83      795.82     27.34 o 
   3   8   2      297.06      291.41     23.82 o 
   4   8   2       19.91       29.95     17.47 o 
   5   8   2      403.94      380.46     30.43 o 
   6   8   2        1.95       -2.03     19.06 o 
   7   8   2        2.43        8.41     22.48 o 
   8   8   2        1.81        8.38     24.93 o 
   0   9   2      576.70      477.26     61.29 o 
   1   9   2       32.64       27.51     17.87 o 
   2   9   2       27.07       39.68     17.14 o 
   3   9   2        4.16        1.09     16.12 o 
   4   9   2        0.84       26.69     18.29 o 
   5   9   2       15.48       19.93     19.21 o 
   6   9   2        2.65        3.69     21.61 o 
   7   9   2       60.34       66.11     28.24 o 
   0  10   2      209.43      249.70     74.93 o 
   1  10   2       29.85       13.18     22.59 o 
   2  10   2        0.69        8.89     19.08 o 
   3  10   2        9.31        7.17     19.87 o 
   4  10   2       95.07       79.69     20.95 o 
   5  10   2       15.32       -7.61     18.87 o 
   0  11   2       42.87       13.35     74.65 o 
   1  11   2       64.64       77.74     27.96 o 
   2   0   3     1587.82     1440.25     32.91 o 
   4   0   3     5015.93     5309.88     87.08 o 
   6   0   3     1824.12     1816.49     49.39 o 
   8   0   3      185.50      209.38     23.03 o 
  10   0   3       48.16       -8.64     23.13 o 
   1   1   3     3472.37     3329.93     40.06 o 
   2   1   3      226.07      224.55      7.04 o 
   3   1   3     1504.35     1449.01     20.32 o 
   4   1   3       23.29       18.08      5.65 o 
   5   1   3      489.33      527.39     12.39 o 
   6   1   3      323.95      340.26     11.14 o 
   7   1   3      295.51      293.81     14.60 o 
   8   1   3        5.64        6.62      8.25 o 
   9   1   3       45.96       49.79     15.47 o 
  10   1   3      354.18      400.34     28.52 o 
  11   1   3       12.53       27.83     23.67 o 
  12   1   3       44.31       95.32     34.32 o 
   1   2   3       66.12       68.33      5.34 o 
   2   2   3      776.47      777.42     18.08 o 
   3   2   3      540.88      555.86     19.28 o 
   4   2   3        0.16       -6.24      4.63 o 
   5   2   3      454.22      481.11     14.03 o 
   6   2   3      539.91      506.40     21.82 o 
   7   2   3      731.07      731.97     19.91 o 
   8   2   3      386.78      355.73     14.86 o 
   9   2   3      126.58      100.59     15.89 o 
  10   2   3      150.13      166.01     21.97 o 
  11   2   3       12.04        0.79     23.17 o 
  12   2   3        1.59       12.63     33.94 o 
   1   3   3      645.94      647.60     13.62 o 
   2   3   3     1186.20     1346.20     23.17 o 
   3   3   3      703.46      736.79     16.59 o 
   4   3   3     1007.03      991.54     21.81 o 
   5   3   3      128.36      136.48     10.11 o 
   6   3   3       35.50       36.44      9.94 o 
   7   3   3      399.53      374.13     16.08 o 
   8   3   3       79.08       91.07     11.90 o 
   9   3   3      376.53      365.41     31.43 o 
  10   3   3      561.11      509.74     44.64 o 
  11   3   3        9.50       62.09     28.27 o 
  12   3   3       56.62       75.96     38.44 o 
   1   4   3     1828.11     1840.24     35.63 o 
   2   4   3     2637.14     2844.88     38.56 o 
   3   4   3     1148.90     1217.94     22.43 o 
   4   4   3       88.76       92.32      9.51 o 
   5   4   3      315.31      304.47     13.62 o 
   6   4   3       17.82       24.00     10.93 o 
   7   4   3     1466.90     1353.98     61.17 o 
   8   4   3     1857.48     1725.16     46.45 o 
   9   4   3      572.17      540.46     30.05 o 
  10   4   3      714.28      658.18     48.93 o 
  11   4   3       67.46       87.09     49.65 o 
  12   4   3        3.76      -27.82     32.83 o 
   1   5   3        9.96       13.38      9.63 o 
   2   5   3     1360.67     1516.01     34.66 o 
   3   5   3      408.18      411.22     14.77 o 
   4   5   3       30.48       35.67      8.52 o 
   5   5   3      133.54      130.33     11.50 o 
   6   5   3      538.20      511.81     20.97 o 
   7   5   3       27.49       26.34     16.70 o 
   8   5   3     2366.33     2189.81     62.94 o 
   9   5   3       45.38       41.41     18.14 o 
  10   5   3      238.74      199.75     43.30 o 
  11   5   3      116.07       58.70     39.00 o 
   1   6   3      125.29      129.81     11.87 o 
   2   6   3      277.64      298.30     18.25 o 
   3   6   3      263.16      259.51     14.66 o 
   4   6   3       98.53       92.33     14.17 o 
   5   6   3      719.65      743.73     37.77 o 
   6   6   3      148.53      159.16     18.72 o 
   7   6   3      402.38      344.93     21.95 o 
   8   6   3       18.04       51.53     20.99 o 
   9   6   3        1.42       -0.94     19.82 o 
  10   6   3        3.31       23.19     33.22 o 
   1   7   3      460.66      449.19     18.08 o 
   2   7   3      369.49      352.66     19.99 o 
   3   7   3      306.64      261.81     18.82 o 
   4   7   3      438.71      425.99     24.01 o 
   5   7   3      158.26      170.84     18.10 o 
   6   7   3       68.63       77.97     18.66 o 
   7   7   3       49.77       61.80     22.27 o 
   8   7   3      205.98      203.35     27.14 o 
   9   7   3        4.54        8.45     25.23 o 
  10   7   3      111.34      155.31     46.03 o 
   1   8   3       17.03       22.95     12.84 o 
   2   8   3        1.28        5.36     17.75 o 
   3   8   3      169.81      170.50     18.08 o 
   4   8   3       14.45       -7.11     15.33 o 
   5   8   3      316.33      325.73     29.22 o 
   6   8   3      119.87      101.25     23.00 o 
   7   8   3       43.10       30.70     25.62 o 
   8   8   3       39.11        8.95     21.37 o 
   1   9   3       86.10       95.97     17.93 o 
   2   9   3      215.95      186.57     21.44 o 
   3   9   3       22.18       21.27     18.14 o 
   4   9   3        6.54       20.82     17.64 o 
   5   9   3       57.58       18.96     19.20 o 
   6   9   3        5.11      -13.09     20.70 o 
   7   9   3       17.86       18.98     26.47 o 
   1  10   3       68.72       80.31     22.03 o 
   2  10   3       63.92      146.28     24.48 o 
   3  10   3       26.88       26.48     20.35 o 
   4  10   3       15.46       12.61     18.87 o 
   5  10   3       38.13       74.54     23.79 o 
   1  11   3       12.87       24.45     25.26 o 
   0   0   4     6448.87     6138.55    127.65 o 
   2   0   4    30070.00    29358.54    482.96 o 
   4   0   4     1302.29     1215.77     35.63 o 
   6   0   4      225.86      319.78     22.64 o 
   8   0   4      519.63      528.04     58.39 o 
  10   0   4      189.97      131.71     26.29 o 
  12   0   4       27.27       38.28     30.82 o 
   0   1   4    30756.33    29462.04    482.00 o 
   1   1   4    13288.55    12624.73    129.61 o 
   2   1   4     1355.49     1392.19     20.21 o 
   3   1   4      849.10      809.02     14.26 o 
   4   1   4        5.85        2.60      5.34 o 
   5   1   4     1270.52     1342.28     22.21 o 
   6   1   4      309.92      308.92     16.39 o 
   7   1   4      303.84      312.80     16.71 o 
   8   1   4       29.96       42.67     12.79 o 
   9   1   4      196.41      182.62     22.18 o 
  10   1   4      268.05      292.14     26.67 o 
  11   1   4       15.80      -12.34     19.63 o 
  12   1   4       21.99       19.88     31.26 o 
   0   2   4       87.00       60.53     10.03 o 
   1   2   4      916.82      867.44     16.21 o 
   2   2   4      323.06      305.78     11.02 o 
   3   2   4      808.16      773.20     15.95 o 
   4   2   4      262.02      223.94     11.08 o 
   5   2   4      378.39      374.68     13.12 o 
   6   2   4       65.20       56.12     12.06 o 
   7   2   4      465.14      479.40     17.02 o 
   8   2   4      110.52       84.97     12.05 o 
   9   2   4      105.41       97.74     16.13 o 
  10   2   4      825.09      832.19     39.98 o 
  11   2   4      205.34      222.94     32.83 o 
  12   2   4       17.72       34.06     34.69 o 
   0   3   4      162.41      167.86     10.78 o 
   1   3   4       25.13       32.52      5.83 o 
   2   3   4      870.22      907.31     18.10 o 
   3   3   4      404.15      437.92     18.32 o 
   4   3   4        5.45       16.16      7.16 o 
   5   3   4      136.81      169.20     11.22 o 
   6   3   4      329.76      330.82     14.25 o 
   7   3   4      390.50      363.37     18.12 o 
   8   3   4      164.27      172.44     16.51 o 
   9   3   4      243.50      217.56     22.37 o 
  10   3   4       66.54       81.62     20.28 o 
  11   3   4       57.50        9.72     24.59 o 
  12   3   4      256.11      359.99     52.52 o 
   0   4   4     4700.27     4812.98     80.71 o 
   1   4   4     1336.73     1301.82     21.34 o 
   2   4   4     1409.27     1521.48     25.13 o 
   3   4   4      142.84      167.51     13.38 o 
   4   4   4        1.24        1.45      7.33 o 
   5   4   4      160.99      165.19     12.61 o 
   6   4   4      465.60      461.07     16.89 o 
   7   4   4     1566.31     1547.21     31.30 o 
   8   4   4      776.76      797.33     33.58 o 
   9   4   4      172.84      131.82     24.44 o 
  10   4   4       17.80       22.78     17.95 o 
  11   4   4      231.64      318.21     40.19 o 
  12   4   4       84.61       62.17     39.48 o 
   0   5   4       16.32       15.36     12.58 o 
   1   5   4      124.65      106.00     10.20 o 
   2   5   4        4.36       -0.91      7.11 o 
   3   5   4      237.13      248.36     11.39 o 
   4   5   4      630.12      640.30     18.85 o 
   5   5   4      303.21      296.23     16.16 o 
   6   5   4      872.67      909.12     29.41 o 
   7   5   4        6.51        8.20     10.96 o 
   8   5   4       11.43       13.23     16.19 o 
   9   5   4      140.40      163.67     22.71 o 
  10   5   4      253.73      303.60     28.14 o 
  11   5   4       55.58       76.21     40.30 o 
   0   6   4      451.63      449.35     27.50 o 
   1   6   4       94.57       80.94     10.95 o 
   2   6   4      446.60      457.51     17.46 o 
   3   6   4      318.11      347.27     17.76 o 
   4   6   4       36.52       20.77      9.54 o 
   5   6   4      343.05      345.25     22.93 o 
   6   6   4        5.49       24.05     13.54 o 
   7   6   4      129.01      110.98     25.93 o 
   8   6   4       43.08       49.97     18.42 o 
   9   6   4       37.09       57.12     22.08 o 
  10   6   4        4.32       24.45     35.23 o 
   0   7   4     7908.14     7609.28    132.30 o 
   1   7   4      483.45      477.53     22.15 o 
   2   7   4        3.17       13.28     13.56 o 
   3   7   4       96.93      111.59     15.46 o 
   4   7   4      226.94      258.86     19.28 o 
   5   7   4      521.15      484.42     24.17 o 
   6   7   4       11.66       30.56     18.67 o 
   7   7   4      208.50      212.21     27.04 o 
   8   7   4       32.44        8.85     21.43 o 
   9   7   4        9.78        6.62     21.95 o 
  10   7   4       17.00       20.95     35.10 o 
   0   8   4      271.38      236.39     27.86 o 
   1   8   4       44.82       44.31     13.36 o 
   2   8   4       39.09       44.18     14.77 o 
   3   8   4       34.35       40.84     14.93 o 
   4   8   4       96.38       90.69     19.38 o 
   5   8   4      151.01      148.61     21.86 o 
   6   8   4      268.84      298.64     46.77 o 
   7   8   4       97.10      103.46     24.11 o 
   8   8   4        0.58       16.01     24.75 o 
   0   9   4      523.30      550.23     52.50 o 
   1   9   4      282.37      310.85     22.87 o 
   2   9   4      104.06      102.07     20.44 o 
   3   9   4       12.65       21.40     17.90 o 
   4   9   4      172.98      237.75     25.25 o 
   5   9   4      126.99      175.78     24.66 o 
   6   9   4       65.64       72.12     24.87 o 
   7   9   4       10.17       -5.85     23.21 o 
   0  10   4       45.41       17.34     31.59 o 
   1  10   4       79.13      104.33     22.21 o 
   2  10   4       67.42       70.07     21.87 o 
   3  10   4       41.72       45.39     21.33 o 
   4  10   4       50.31       26.34     21.61 o 
   5  10   4       33.08       58.99     25.84 o 
   0  11   4      232.97      206.52     46.76 o 
   2   0   5    11273.94    10724.58    183.71 o 
   4   0   5      227.31      227.35     17.44 o 
   6   0   5     1373.76     1280.52     55.32 o 
   8   0   5     1139.32     1041.28     52.36 o 
  10   0   5     1021.65     1055.96     49.84 o 
  12   0   5        1.04       23.39     30.01 o 
   1   1   5    19322.65    18494.88    177.09 o 
   2   1   5     3458.14     3288.10     40.35 o 
   3   1   5      454.46      456.22     10.36 o 
   4   1   5      789.02      825.89     15.57 o 
   5   1   5     1475.48     1557.51     28.52 o 
   6   1   5       16.06       -4.53     11.35 o 
   7   1   5      215.44      220.14     14.00 o 
   8   1   5      834.12      865.70     25.30 o 
   9   1   5       87.39       73.17     18.78 o 
  10   1   5        0.30       -8.66     16.87 o 
  11   1   5       44.03       23.83     19.99 o 
  12   1   5        4.31      -14.40     24.57 o 
   1   2   5     2779.34     2693.24     36.05 o 
   2   2   5       24.36       31.50      7.42 o 
   3   2   5       88.21       80.65     11.21 o 
   4   2   5       15.34        1.88      6.38 o 
   5   2   5      408.33      419.56     13.99 o 
   6   2   5       21.75       22.86      8.09 o 
   7   2   5       41.42       58.93     10.04 o 
   8   2   5       79.07       69.78     14.34 o 
   9   2   5      118.71      129.11     18.18 o 
  10   2   5       37.20       28.50     16.93 o 
  11   2   5      247.39      305.81     48.74 o 
  12   2   5        4.61      -17.10     33.67 o 
   1   3   5      118.26      112.15      8.34 o 
   2   3   5       78.74       81.87     10.02 o 
   3   3   5      120.60      136.98      9.92 o 
   4   3   5     2028.83     1965.18     33.09 o 
   5   3   5      151.77      168.74     11.85 o 
   6   3   5      239.16      239.05     15.66 o 
   7   3   5      178.03      178.19     12.40 o 
   8   3   5       74.81       57.85     14.02 o 
   9   3   5      140.55      164.95     20.71 o 
  10   3   5        7.35      -10.04     16.35 o 
  11   3   5       21.21        6.12     21.28 o 
  12   3   5        2.42      -23.90     41.50 o 
   1   4   5      145.06      121.31      8.74 o 
   2   4   5       75.88       75.01      7.76 o 
   3   4   5      403.44      419.47     13.98 o 
   4   4   5       13.44       11.23      8.13 o 
   5   4   5      205.49      225.68     12.75 o 
   6   4   5        8.15       -4.31      9.05 o 
   7   4   5      962.39     1014.96     25.19 o 
   8   4   5      176.01      184.17     21.09 o 
   9   4   5       24.55       41.89     17.61 o 
  10   4   5       89.00      108.11     21.05 o 
  11   4   5      150.31      210.22     36.23 o 
  12   4   5      126.79      203.67     46.47 o 
   1   5   5       93.09       78.68      9.05 o 
   2   5   5      833.33      900.25     19.95 o 
   3   5   5      436.06      464.74     14.12 o 
   4   5   5        3.62       10.03      9.65 o 
   5   5   5      438.93      386.76     19.51 o 
   6   5   5       44.45       28.89     13.02 o 
   7   5   5      112.82      130.66     19.46 o 
   8   5   5        2.82      -10.04     14.85 o 
   9   5   5      361.84      417.54     29.31 o 
  10   5   5        4.29      -11.14     17.86 o 
  11   5   5        1.89      -16.05     25.86 o 
   1   6   5       95.17       94.57     11.37 o 
   2   6   5      856.76      899.26     23.46 o 
   3   6   5      283.16      282.83     15.71 o 
   4   6   5        2.27      -13.95      9.30 o 
   5   6   5      210.51      211.97     18.75 o 
   6   6   5        8.62       -1.10     14.11 o 
   7   6   5       24.22       39.56     17.86 o 
   8   6   5       24.25        4.59     20.33 o 
   9   6   5      162.81      148.93     24.25 o 
  10   6   5       11.01        2.87     21.29 o 
   1   7   5      383.18      351.35     20.01 o 
   2   7   5     1835.10     1845.68     45.10 o 
   3   7   5      190.81      187.86     17.51 o 
   4   7   5       28.85       13.14     12.16 o 
   5   7   5      783.39      733.03     28.76 o 
   6   7   5      276.37      235.84     20.32 o 
   7   7   5      214.13      208.53     30.77 o 
   8   7   5      123.83      134.42     32.26 o 
   9   7   5       19.18      -15.69     21.23 o 
   1   8   5       31.17        7.50     12.52 o 
   2   8   5        5.68       -9.25     12.70 o 
   3   8   5       66.31       61.84     15.63 o 
   4   8   5      527.86      509.79     31.94 o 
   5   8   5       51.41       51.46     24.24 o 
   6   8   5       46.54       24.63     18.36 o 
   7   8   5       39.51       46.83     22.62 o 
   8   8   5      131.84      160.95     29.43 o 
   1   9   5      371.43      370.74     24.58 o 
   2   9   5        3.78       -1.01     14.88 o 
   3   9   5        6.32      -23.09     15.39 o 
   4   9   5        2.58       41.70     18.26 o 
   5   9   5      104.93       99.07     22.53 o 
   6   9   5      109.02      142.66     32.43 o 
   7   9   5        6.43       -5.01     23.12 o 
   1  10   5       31.96       51.45     20.38 o 
   2  10   5       69.07       48.63     21.30 o 
   3  10   5       46.51       24.86     20.23 o 
   4  10   5       42.59       76.30     25.54 o 
   5  10   5       12.23      -12.43     26.96 o 
   0   0   6     4144.84     3778.95     69.07 o 
   2   0   6     5418.86     5041.06     69.37 o 
   4   0   6      491.66      483.29     33.44 o 
   6   0   6     2960.17     3150.42     74.34 o 
   8   0   6       39.69       82.74     24.48 o 
  10   0   6     1839.35     1741.39     83.30 o 
  12   0   6       14.12        1.06     41.35 o 
   0   1   6    57864.51    56336.94    916.15 o 
   1   1   6    12169.63    11525.35    112.64 o 
   2   1   6      801.71      698.30     18.04 o 
   3   1   6      858.79      819.90     16.21 o 
   4   1   6       35.01       19.62      6.80 o 
   5   1   6      762.40      794.16     20.95 o 
   6   1   6      894.70      879.50     24.79 o 
   7   1   6       23.65       25.83     10.09 o 
   8   1   6       24.49       25.75     12.59 o 
   9   1   6       53.57       64.50     16.66 o 
  10   1   6       57.27       58.12     22.20 o 
  11   1   6       24.19       -2.73     27.00 o 
  12   1   6       16.20       17.28     23.60 o 
   0   2   6     2042.84     1932.54     37.91 o 
   1   2   6     3287.55     3301.94     40.15 o 
   2   2   6      383.01      369.57      9.93 o 
   3   2   6      842.99      852.47     18.84 o 
   4   2   6      410.81      372.63     13.87 o 
   5   2   6      866.94      873.59     18.74 o 
   6   2   6        2.78       -6.65      7.48 o 
   7   2   6      300.91      320.84     14.50 o 
   8   2   6       11.58        4.81     13.10 o 
   9   2   6       28.32       16.92     17.68 o 
  10   2   6      159.33      180.85     21.92 o 
  11   2   6       34.75       50.71     26.78 o 
  12   2   6      281.11      282.31     48.93 o 
   0   3   6     4013.26     3768.08     57.74 o 
   1   3   6       42.50       44.54      6.36 o 
   2   3   6       59.89       58.38      6.19 o 
   3   3   6      477.10      504.85     15.61 o 
   4   3   6      112.56      145.88     12.48 o 
   5   3   6        3.26        1.39      7.37 o 
   6   3   6      124.09      136.21     11.04 o 
   7   3   6       28.18       19.67      9.31 o 
   8   3   6      161.38      154.24     23.07 o 
   9   3   6       26.74       36.35     17.41 o 
  10   3   6      309.95      284.62     29.25 o 
  11   3   6       22.64       42.32     22.89 o 
  12   3   6       36.37       61.47     36.24 o 
   0   4   6     1380.74     1506.47     34.18 o 
   1   4   6      191.55      233.06      9.62 o 
   2   4   6      504.17      527.23     13.99 o 
   3   4   6      972.31     1023.81     23.28 o 
   4   4   6      321.98      316.97     16.53 o 
   5   4   6      268.27      230.25     18.05 o 
   6   4   6      565.11      566.01     27.04 o 
   7   4   6      618.45      598.13     24.84 o 
   8   4   6      316.15      364.27     25.69 o 
   9   4   6        8.17        0.56     16.93 o 
  10   4   6       32.50       28.85     18.86 o 
  11   4   6       91.48      114.60     26.55 o 
   0   5   6      713.07      609.91     31.88 o 
   1   5   6       38.43       38.74      7.90 o 
   2   5   6      202.46      209.37     10.57 o 
   3   5   6      534.43      538.21     16.02 o 
   4   5   6       11.41        3.03      9.07 o 
   5   5   6      302.64      315.21     16.72 o 
   6   5   6      537.38      542.90     28.19 o 
   7   5   6       70.89       53.88     16.96 o 
   8   5   6        6.73        0.34     16.84 o 
   9   5   6      340.28      405.34     29.23 o 
  10   5   6        4.04        7.59     18.32 o 
  11   5   6       49.54       29.23     29.77 o 
   0   6   6      833.58      813.99     39.42 o 
   1   6   6      667.98      673.23     20.58 o 
   2   6   6      149.61      152.39     12.86 o 
   3   6   6      173.15      169.50     13.90 o 
   4   6   6       19.33       29.52      9.81 o 
   5   6   6      600.22      609.31     25.78 o 
   6   6   6        7.11        4.13     11.82 o 
   7   6   6       49.24       47.41     17.90 o 
   8   6   6        1.86       22.63     17.43 o 
   9   6   6       69.47       97.33     21.46 o 
  10   6   6        5.87        1.06     20.03 o 
   0   7   6      419.41      414.08     24.83 o 
   1   7   6      157.45      148.59     15.54 o 
   2   7   6     1316.57     1249.34     33.80 o 
   3   7   6      170.18      166.31     17.16 o 
   4   7   6      180.25      156.97     15.98 o 
   5   7   6      661.46      658.22     26.02 o 
   6   7   6       57.06       24.75     15.27 o 
   7   7   6      122.41      143.10     25.10 o 
   8   7   6        0.09      -11.91     20.21 o 
   9   7   6       11.20       -1.15     21.98 o 
   0   8   6     1156.27     1029.75     47.55 o 
   1   8   6        1.31      -17.04     12.90 o 
   2   8   6      118.52      114.94     20.91 o 
   3   8   6       80.89       57.34     15.37 o 
   4   8   6      270.47      252.20     21.29 o 
   5   8   6        0.57       23.29     16.98 o 
   6   8   6       46.68       39.30     20.09 o 
   7   8   6       11.87       26.46     19.46 o 
   8   8   6        4.42       21.85     23.36 o 
   0   9   6       55.23       60.96     24.26 o 
   1   9   6      355.57      353.65     24.46 o 
   2   9   6       14.89       22.07     15.54 o 
   3   9   6       34.71       46.74     21.19 o 
   4   9   6        3.63       -7.38     18.28 o 
   5   9   6       45.49       64.38     24.09 o 
   6   9   6       17.49       12.72     23.10 o 
   7   9   6        7.33       10.80     24.51 o 
   0  10   6      113.25       98.31     28.30 o 
   1  10   6       60.73       79.70     22.24 o 
   2  10   6       82.02       92.15     22.37 o 
   3  10   6       46.40       59.71     22.70 o 
   4  10   6       17.75       59.45     29.76 o 
   5  10   6        1.58      -19.79     28.47 o 
   2   0   7    15090.39    14566.80    189.38 o 
   4   0   7     6327.82     6458.04    122.85 o 
   6   0   7        4.36        6.24     13.43 o 
   8   0   7      564.79      555.28     40.88 o 
  10   0   7      179.36      202.55     29.47 o 
  12   0   7        4.40      -14.54     29.95 o 
   1   1   7     1357.22     1296.76     18.37 o 
   2   1   7    11802.81    11374.77    128.19 o 
   3   1   7      909.43      859.42     20.20 o 
   4   1   7     2633.93     2637.82     42.84 o 
   5   1   7      249.83      273.29     11.96 o 
   6   1   7      170.87      173.77     14.35 o 
   7   1   7       33.55       32.71     10.46 o 
   8   1   7      389.89      369.38     20.35 o 
   9   1   7       81.98      100.98     16.09 o 
  10   1   7       70.73       45.96     20.20 o 
  11   1   7        0.34        8.17     19.94 o 
  12   1   7       33.45       35.54     33.85 o 
   1   2   7     2384.53     2298.02     33.10 o 
   2   2   7        2.42        5.02      5.59 o 
   3   2   7     1391.31     1462.32     25.61 o 
   4   2   7     1924.06     1834.17     30.78 o 
   5   2   7     1697.25     1777.85     28.48 o 
   6   2   7      539.75      543.33     17.84 o 
   7   2   7      344.88      350.90     21.49 o 
   8   2   7     2228.30     2137.68     50.47 o 
   9   2   7        1.49      -21.37     15.04 o 
  10   2   7      150.21      159.70     21.52 o 
  11   2   7      111.39       83.78     28.32 o 
  12   2   7       78.14      152.07     33.08 o 
   1   3   7      152.29      161.99      9.64 o 
   2   3   7     1912.63     1921.95     26.58 o 
   3   3   7      911.04      989.49     20.27 o 
   4   3   7       71.87       85.54      9.76 o 
   5   3   7       41.72       40.81     10.70 o 
   6   3   7       82.28       70.22     13.22 o 
   7   3   7      187.25      198.61     19.65 o 
   8   3   7     3160.61     3072.12     59.20 o 
   9   3   7       15.24       34.31     16.15 o 
  10   3   7      422.87      437.19     38.54 o 
  11   3   7        0.26       -9.63     20.01 o 
  12   3   7        1.08      -44.29     31.13 o 
   1   4   7      509.30      538.27     13.22 o 
   2   4   7      231.73      234.87     12.75 o 
   3   4   7      845.77      842.31     20.09 o 
   4   4   7        0.14       -7.55      9.08 o 
   5   4   7      230.46      239.92     16.14 o 
   6   4   7        3.56        5.07      8.56 o 
   7   4   7      404.93      434.30     27.27 o 
   8   4   7      385.17      356.44     25.79 o 
   9   4   7       23.13       20.34     20.35 o 
  10   4   7       96.42       86.31     21.68 o 
  11   4   7       53.26       18.38     22.71 o 
   1   5   7       28.50       23.66      8.11 o 
   2   5   7        9.61        5.10      7.07 o 
   3   5   7      201.58      189.11     12.69 o 
   4   5   7       91.03       76.81     13.56 o 
   5   5   7       97.21       75.97     12.35 o 
   6   5   7      545.87      548.70     21.63 o 
   7   5   7      197.80      218.75     22.43 o 
   8   5   7      554.07      514.70     30.32 o 
   9   5   7      243.06      217.12     27.20 o 
  10   5   7       48.87       25.03     19.08 o 
  11   5   7       33.66       25.41     21.74 o 
   1   6   7      721.94      694.90     20.71 o 
   2   6   7       52.00       28.23     10.34 o 
   3   6   7      430.10      434.67     18.25 o 
   4   6   7      127.33      127.95     12.24 o 
   5   6   7      730.01      683.12     26.62 o 
   6   6   7       76.14       82.70     20.50 o 
   7   6   7       87.45       63.85     24.10 o 
   8   6   7      295.79      309.44     27.26 o 
   9   6   7       18.36       18.46     19.14 o 
  10   6   7       35.91       61.05     22.24 o 
   1   7   7      138.19      136.04     15.71 o 
   2   7   7       46.15       38.97     13.99 o 
   3   7   7       73.76       49.13     15.01 o 
   4   7   7      672.79      695.21     24.18 o 
   5   7   7      287.53      292.70     18.77 o 
   6   7   7      133.60      128.42     17.88 o 
   7   7   7       29.02       25.14     18.26 o 
   8   7   7       37.45       21.94     20.02 o 
   9   7   7        4.22       27.36     23.65 o 
   1   8   7       58.00       40.82     16.21 o 
   2   8   7      271.92      258.08     20.38 o 
   3   8   7       39.75       60.43     15.76 o 
   4   8   7       11.10       -0.03     14.54 o 
   5   8   7       65.46       61.10     17.84 o 
   6   8   7       13.39       38.21     19.29 o 
   7   8   7        5.55       25.16     19.83 o 
   8   8   7      198.02      239.40     30.18 o 
   1   9   7      277.22      274.68     27.39 o 
   2   9   7        5.08        8.01     17.16 o 
   3   9   7      107.20       87.00     19.82 o 
   4   9   7       57.11       49.90     19.12 o 
   5   9   7       19.15       27.71     22.74 o 
   6   9   7       10.47       31.19     23.64 o 
   7   9   7       24.52        3.60     23.17 o 
   1  10   7       63.11       28.02     19.73 o 
   2  10   7       79.77       93.50     22.32 o 
   3  10   7      123.21      121.78     25.15 o 
   4  10   7      213.56      245.77     38.09 o 
   5  10   7       20.78       23.43     35.53 o 
   0   0   8    13108.71    12877.15    217.82 o 
   2   0   8     3441.57     3525.82     58.91 o 
   4   0   8     4675.46     4450.25     90.68 o 
   6   0   8      189.96      208.06     21.11 o 
   8   0   8        3.08       11.61     17.61 o 
  10   0   8      351.31      344.72     46.48 o 
  12   0   8       21.62      -43.13     36.90 o 
   0   1   8    26824.17    26248.61    434.28 o 
   1   1   8     1274.71     1300.39     20.61 o 
   2   1   8      746.49      730.16     19.33 o 
   3   1   8       56.01       47.33      7.34 o 
   4   1   8     3470.08     3490.08     53.25 o 
   5   1   8      357.08      364.72     17.48 o 
   6   1   8      562.32      586.84     28.58 o 
   7   1   8      129.65      141.62     16.01 o 
   8   1   8      136.26      125.61     15.80 o 
   9   1   8       23.21        5.55     13.50 o 
  10   1   8        0.19       20.51     19.07 o 
  11   1   8       17.29       47.29     19.98 o 
  12   1   8       28.44       61.25     25.60 o 
   0   2   8    10387.98    10271.29    155.80 o 
   1   2   8      850.70      865.98     18.45 o 
   2   2   8      710.84      663.52     16.23 o 
   3   2   8      602.28      637.18     13.34 o 
   4   2   8      392.02      388.78     12.36 o 
   5   2   8     1758.70     1799.76     27.75 o 
   6   2   8     1085.02     1051.20     26.16 o 
   7   2   8      174.24      185.68     18.08 o 
   8   2   8       54.74       52.35     15.66 o 
   9   2   8       52.87       53.57     16.52 o 
  10   2   8      641.36      595.15     31.69 o 
  11   2   8      130.51      188.91     28.32 o 
  12   2   8       11.76      -14.47     29.79 o 
   0   3   8     6557.04     6478.50    105.13 o 
   1   3   8      587.63      581.92     15.82 o 
   2   3   8     1082.61     1156.99     19.47 o 
   3   3   8      770.70      830.57     18.78 o 
   4   3   8        9.66       -8.01      7.89 o 
   5   3   8       24.09       24.02      8.93 o 
   6   3   8     1759.77     1680.88     29.88 o 
   7   3   8      203.62      206.44     17.81 o 
   8   3   8     1451.56     1347.49     37.62 o 
   9   3   8        8.39       11.17     22.49 o 
  10   3   8       29.78       38.20     20.14 o 
  11   3   8       45.23       61.83     24.37 o 
  12   3   8       12.75      -16.18     23.48 o 
   0   4   8     3721.16     3960.12     63.38 o 
   1   4   8      235.92      264.68     11.60 o 
   2   4   8      997.67     1078.12     22.67 o 
   3   4   8      239.02      245.17     12.57 o 
   4   4   8        4.51       12.50      8.68 o 
   5   4   8      226.27      228.79     14.37 o 
   6   4   8      661.11      668.00     28.15 o 
   7   4   8      316.35      305.79     23.96 o 
   8   4   8       53.73       70.78     17.90 o 
   9   4   8       30.51       41.11     18.71 o 
  10   4   8       84.14      102.19     24.14 o 
  11   4   8       54.94       48.42     23.61 o 
   0   5   8       46.82       62.20     12.52 o 
   1   5   8      120.95      129.89     10.75 o 
   2   5   8       48.66       52.32      9.89 o 
   3   5   8      238.29      226.73     15.00 o 
   4   5   8       35.55       40.86     10.26 o 
   5   5   8      192.74      174.16     16.44 o 
   6   5   8      664.15      627.64     43.29 o 
   7   5   8      267.93      279.26     23.95 o 
   8   5   8       42.10       69.32     18.51 o 
   9   5   8       57.16       70.84     20.14 o 
  10   5   8       11.69       20.97     18.94 o 
  11   5   8        9.75      -10.39     22.19 o 
   0   6   8     1133.77     1069.00     39.08 o 
   1   6   8      111.24      110.07     12.64 o 
   2   6   8       40.83       42.87     10.74 o 
   3   6   8     1088.16     1123.18     25.26 o 
   4   6   8      165.34      150.57     14.12 o 
   5   6   8      396.16      398.82     18.68 o 
   6   6   8      479.03      437.65     27.75 o 
   7   6   8       26.46       19.63     17.73 o 
   8   6   8        7.34       19.27     18.22 o 
   9   6   8      173.76      122.56     23.20 o 
  10   6   8        3.58       -4.18     19.36 o 
   0   7   8      320.76      280.64     33.49 o 
   1   7   8      340.41      350.91     20.00 o 
   2   7   8      493.16      496.56     23.16 o 
   3   7   8       54.57       40.76     11.94 o 
   4   7   8       56.07       34.02     12.80 o 
   5   7   8      140.23      164.77     17.80 o 
   6   7   8      121.18      173.24     21.24 o 
   7   7   8        6.31        0.81     15.76 o 
   8   7   8       61.61       88.45     22.45 o 
   9   7   8       20.88       12.50     22.05 o 
   0   8   8       33.45       46.79     21.35 o 
   1   8   8       80.93       69.59     17.39 o 
   2   8   8        5.54       16.41     15.92 o 
   3   8   8       31.94       43.28     15.11 o 
   4   8   8       13.34       21.79     14.63 o 
   5   8   8       75.36      103.50     21.67 o 
   6   8   8        1.89       22.37     18.96 o 
   7   8   8        6.52      -16.60     18.82 o 
   8   8   8        2.52       22.78     21.88 o 
   0   9   8      553.62      521.22     44.35 o 
   1   9   8      186.59      173.49     20.37 o 
   2   9   8       19.81       35.23     18.58 o 
   3   9   8       86.30      107.68     26.54 o 
   4   9   8       26.51       44.71     26.32 o 
   5   9   8       47.87       81.86     28.34 o 
   6   9   8       36.47       51.41     25.05 o 
   7   9   8       24.62      -14.33     24.94 o 
   0  10   8        1.03        6.72     24.63 o 
   1  10   8       79.29       83.47     24.96 o 
   2  10   8       38.63       59.04     28.02 o 
   3  10   8      122.62      178.50     29.53 o 
   4  10   8       22.26       -3.28     35.94 o 
   2   0   9     6607.55     6572.52     90.21 o 
   4   0   9      234.11      269.83     17.64 o 
   6   0   9      855.67      916.04     37.07 o 
   8   0   9      289.82      281.16     27.20 o 
  10   0   9      559.72      592.45     52.00 o 
  12   0   9        4.96       -6.76     30.29 o 
   1   1   9     2615.19     2543.16     33.37 o 
   2   1   9     2022.29     2027.00     32.61 o 
   3   1   9      602.64      627.85     19.64 o 
   4   1   9     1513.47     1509.56     26.89 o 
   5   1   9      169.64      178.81     14.85 o 
   6   1   9       93.79      109.95     10.04 o 
   7   1   9      187.18      152.45     17.41 o 
   8   1   9      655.98      659.47     34.67 o 
   9   1   9      216.27      225.58     24.97 o 
  10   1   9      213.49      204.04     26.24 o 
  11   1   9       41.82       45.33     21.88 o 
  12   1   9        4.36       60.59     24.99 o 
   1   2   9       24.90       16.10      7.58 o 
   2   2   9        5.56        3.29      7.02 o 
   3   2   9      524.59      583.17     12.05 o 
   4   2   9      223.02      263.70     13.01 o 
   5   2   9      624.70      668.03     21.15 o 
   6   2   9      461.07      511.12     20.28 o 
   7   2   9      209.72      199.61     26.69 o 
   8   2   9     2093.79     1991.17     49.51 o 
   9   2   9       64.66       64.62     17.57 o 
  10   2   9       21.69       15.47     16.37 o 
  11   2   9       39.75       57.97     24.43 o 
  12   2   9       20.37       54.58     29.72 o 
   1   3   9      639.67      689.46     20.47 o 
   2   3   9        6.90       14.45      7.39 o 
   3   3   9      397.14      408.77     11.75 o 
   4   3   9       86.96       97.74      9.67 o 
   5   3   9       32.70       63.72      9.78 o 
   6   3   9      182.80      215.04     17.09 o 
   7   3   9      107.24      106.18     16.80 o 
   8   3   9      112.68      139.44     19.29 o 
   9   3   9       24.70       30.03     24.67 o 
  10   3   9       66.72       25.78     20.92 o 
  11   3   9      137.69      167.75     28.12 o 
  12   3   9      128.54       67.71     36.30 o 
   1   4   9       94.84       93.90     10.71 o 
   2   4   9       69.48       48.49     10.78 o 
   3   4   9       79.72       91.81     10.08 o 
   4   4   9       11.77       13.71      8.74 o 
   5   4   9      308.52      347.70     24.61 o 
   6   4   9      130.77      146.40     16.54 o 
   7   4   9      155.07      160.74     17.68 o 
   8   4   9      174.65      195.53     19.64 o 
   9   4   9        4.99       21.46     19.21 o 
  10   4   9      121.64      146.77     26.77 o 
  11   4   9       21.52       -0.43     23.55 o 
   1   5   9       73.90       69.89      8.34 o 
   2   5   9      300.91      315.94     14.68 o 
   3   5   9      304.05      343.52     17.13 o 
   4   5   9       35.01       43.69     10.69 o 
   5   5   9     1054.71     1022.75     26.04 o 
   6   5   9       27.13       27.13     11.15 o 
   7   5   9       67.94       85.27     19.19 o 
   8   5   9      451.45      423.15     31.39 o 
   9   5   9        9.44       -9.96     17.68 o 
  10   5   9       12.21       32.55     21.87 o 
  11   5   9        5.51       -2.34     22.32 o 
   1   6   9      224.39      253.29     18.30 o 
   2   6   9      496.59      496.49     18.91 o 
   3   6   9      949.59      949.94     23.74 o 
   4   6   9       40.65       23.62     10.99 o 
   5   6   9      296.01      310.45     21.97 o 
   6   6   9       21.72       56.16     16.33 o 
   7   6   9        6.58       -2.07     17.00 o 
   8   6   9      347.34      349.00     28.80 o 
   9   6   9      163.01      156.19     24.64 o 
  10   6   9        1.60       13.78     21.43 o 
   1   7   9      601.97      584.29     27.65 o 
   2   7   9        5.81       12.32     11.75 o 
   3   7   9       68.81       89.43     13.74 o 
   4   7   9      705.60      699.56     30.36 o 
   5   7   9      101.54       81.01     15.97 o 
   6   7   9       37.12       29.74     16.86 o 
   7   7   9       39.42       20.04     20.78 o 
   8   7   9       59.33       83.28     20.80 o 
   9   7   9       40.66       18.04     19.74 o 
   1   8   9      211.22      213.62     22.09 o 
   2   8   9      499.45      442.76     42.90 o 
   3   8   9        1.86       -5.74     13.86 o 
   4   8   9       46.09       13.81     14.96 o 
   5   8   9       76.62       83.27     18.35 o 
   6   8   9        0.88      -21.23     23.92 o 
   7   8   9        8.76       23.96     20.73 o 
   8   8   9      109.62      162.53     26.61 o 
   1   9   9       54.42       48.01     24.18 o 
   2   9   9      168.86      160.88     26.74 o 
   3   9   9       22.82       26.49     17.91 o 
   4   9   9        1.96       15.06     21.53 o 
   5   9   9       81.44       79.52     29.97 o 
   6   9   9       31.29       22.96     25.21 o 
   1  10   9       29.53       19.80     17.42 o 
   2  10   9        6.74       -2.78     17.43 o 
   3  10   9       30.51       62.40     29.32 o 
   4  10   9       59.34       70.72     31.17 o 
   0   0  10      124.55      113.22     12.93 o 
   2   0  10     3913.03     3886.50     57.29 o 
   4   0  10      114.96      160.08     17.31 o 
   6   0  10      157.72      166.12     28.21 o 
   8   0  10       12.23      -23.60     15.74 o 
  10   0  10       66.11       47.66     23.56 o 
  12   0  10       30.01       23.57     34.00 o 
   0   1  10     5576.15     5299.64     99.68 o 
   1   1  10      695.86      699.43     15.67 o 
   2   1  10     1342.91     1332.67     19.51 o 
   3   1  10      715.73      698.10     16.03 o 
   4   1  10      155.23      159.27     10.32 o 
   5   1  10       69.69       47.76     10.57 o 
   6   1  10        9.83       16.64     10.55 o 
   7   1  10       88.31       63.59     13.72 o 
   8   1  10        3.62        9.08     11.28 o 
   9   1  10      210.51      204.32     19.93 o 
  10   1  10      117.53      103.99     22.97 o 
  11   1  10      206.67      198.27     25.81 o 
  12   1  10       50.15       54.19     25.47 o 
   0   2  10    12101.75    11825.99    179.29 o 
   1   2  10      826.02      806.10     18.85 o 
   2   2  10      226.62      228.39      9.22 o 
   3   2  10      688.32      722.59     13.68 o 
   4   2  10     2640.34     2643.06     40.55 o 
   5   2  10       60.34       83.86     11.54 o 
   6   2  10      122.64      120.11     13.36 o 
   7   2  10      443.25      451.91     31.51 o 
   8   2  10      131.28      122.69     22.22 o 
   9   2  10       72.59       64.95     18.16 o 
  10   2  10       50.21       46.53     18.35 o 
  11   2  10        4.92      -11.81     20.81 o 
  12   2  10       56.45       32.41     28.46 o 
   0   3  10       24.52       28.38     11.06 o 
   1   3  10      685.59      758.61     25.83 o 
   2   3  10      684.29      716.47     18.55 o 
   3   3  10      187.37      210.82     10.08 o 
   4   3  10      189.39      188.68      9.33 o 
   5   3  10      142.83      161.07     11.38 o 
   6   3  10      754.82      769.73     29.81 o 
   7   3  10      111.78       85.38     17.01 o 
   8   3  10      409.24      453.53     26.52 o 
   9   3  10       11.50       22.38     16.60 o 
  10   3  10      532.40      588.24     42.87 o 
  11   3  10       74.69      110.12     26.33 o 
   0   4  10     1023.53     1021.44     37.16 o 
   1   4  10       64.02       55.38      9.59 o 
   2   4  10       13.52       12.27      8.49 o 
   3   4  10      200.28      192.63     11.96 o 
   4   4  10       26.15       27.58      9.32 o 
   5   4  10      214.28      215.72     15.70 o 
   6   4  10     1843.26     1711.65     41.01 o 
   7   4  10       26.71       35.46     14.26 o 
   8   4  10        3.21        9.81     22.54 o 
   9   4  10       16.72       -3.46     19.09 o 
  10   4  10        3.80      -18.31     19.32 o 
  11   4  10       12.58       17.70     23.52 o 
   0   5  10        1.84       -9.25      9.77 o 
   1   5  10      128.26       95.25     12.64 o 
   2   5  10        8.39        2.89      7.82 o 
   3   5  10      173.38      216.07     14.67 o 
   4   5  10      186.53      180.14     19.25 o 
   5   5  10      791.78      816.61     26.17 o 
   6   5  10       72.92       90.13     14.19 o 
   7   5  10       31.30       15.89     13.10 o 
   8   5  10      202.28      193.98     24.15 o 
   9   5  10       42.33       31.07     21.93 o 
  10   5  10      145.72      159.85     29.53 o 
  11   5  10        0.26       17.96     24.95 o 
   0   6  10       29.50        0.67     20.14 o 
   1   6  10      946.43      916.88     25.95 o 
   2   6  10        9.81       -3.00      9.97 o 
   3   6  10      595.25      583.06     20.95 o 
   4   6  10       64.19       99.10     14.59 o 
   5   6  10      450.28      485.47     22.59 o 
   6   6  10      681.08      627.98     28.78 o 
   7   6  10        8.04       -7.57     14.84 o 
   8   6  10        5.45       16.70     16.68 o 
   9   6  10       24.91       37.73     20.80 o 
  10   6  10      142.77      159.72     30.71 o 
   0   7  10      252.82      196.50     32.20 o 
   1   7  10      701.99      681.63     26.63 o 
   2   7  10       12.73        6.09     11.95 o 
   3   7  10       14.99        1.94     10.83 o 
   4   7  10      720.96      698.28     22.96 o 
   5   7  10      180.13      198.03     19.02 o 
   6   7  10        2.55      -15.22     15.11 o 
   7   7  10       73.50       83.89     19.51 o 
   8   7  10        7.73        2.10     19.11 o 
   9   7  10       22.62       10.52     28.70 o 
   0   8  10      227.80      281.17     31.03 o 
   1   8  10      158.16      144.44     20.05 o 
   2   8  10       68.84      101.45     19.20 o 
   3   8  10      103.18      100.32     19.74 o 
   4   8  10       47.54       50.31     15.42 o 
   5   8  10       13.46       -3.32     14.67 o 
   6   8  10      279.85      290.56     23.88 o 
   7   8  10        9.77        0.08     18.13 o 
   8   8  10       12.32        9.87     19.54 o 
   0   9  10      185.84      141.33     28.85 o 
   1   9  10        7.30        3.96     15.91 o 
   2   9  10       67.20       59.64     18.71 o 
   3   9  10      108.76      116.12     21.42 o 
   4   9  10       14.33       19.07     21.39 o 
   5   9  10      129.98      173.82     36.88 o 
   6   9  10        3.71      -22.84     26.13 o 
   0  10  10     1718.30     1964.83    113.57 o 
   1  10  10       24.82        6.31     17.62 o 
   2  10  10       11.90       38.30     18.91 o 
   3  10  10       13.94       18.66     28.67 o 
   4  10  10       66.78       34.96     33.92 o 
   2   0  11     5299.04     5396.33     71.12 o 
   4   0  11     7853.83     7769.13    147.52 o 
   6   0  11      121.71       80.22     18.17 o 
   8   0  11      562.79      597.05     36.13 o 
  10   0  11       45.36       22.11     23.71 o 
  12   0  11       11.83       13.26     41.63 o 
   1   1  11      149.63      147.80     10.27 o 
   2   1  11      115.82      122.32      8.69 o 
   3   1  11      139.60      140.80      9.20 o 
   4   1  11       28.54       26.85     11.61 o 
   5   1  11      455.38      430.81     15.51 o 
   6   1  11      266.23      254.97     16.47 o 
   7   1  11      100.87       88.45     14.23 o 
   8   1  11       34.94       33.95     16.64 o 
   9   1  11       98.86      111.16     16.79 o 
  10   1  11      509.68      497.28     39.59 o 
  11   1  11      227.08      311.35     28.72 o 
  12   1  11        2.51        9.16     22.80 o 
   1   2  11     2190.42     2106.87     31.44 o 
   2   2  11      288.37      256.09     10.10 o 
   3   2  11      608.41      587.29     14.64 o 
   4   2  11      687.79      702.75     18.48 o 
   5   2  11      119.26      132.40     11.42 o 
   6   2  11      185.76      132.38     14.11 o 
   7   2  11      435.63      424.58     20.95 o 
   8   2  11       40.84       31.67     18.98 o 
   9   2  11      119.69       87.28     19.09 o 
  10   2  11       45.59       23.49     18.28 o 
  11   2  11       11.40       15.70     22.51 o 
  12   2  11        9.79        7.20     28.40 o 
   1   3  11      471.11      496.14     16.12 o 
   2   3  11      869.24      961.27     22.23 o 
   3   3  11      506.95      551.21     15.01 o 
   4   3  11      307.33      298.03     11.43 o 
   5   3  11      235.21      238.76     16.85 o 
   6   3  11      423.88      394.34     20.73 o 
   7   3  11      187.97      187.02     25.28 o 
   8   3  11      483.19      474.61     27.84 o 
   9   3  11       54.46       58.24     18.96 o 
  10   3  11       33.20       38.12     21.81 o 
  11   3  11       17.55       10.26     21.70 o 
   1   4  11      108.07      124.61     11.35 o 
   2   4  11       32.36       52.00     10.47 o 
   3   4  11       90.19       82.90     10.24 o 
   4   4  11      198.02      210.47     12.90 o 
   5   4  11       36.34       35.48     12.14 o 
   6   4  11      489.13      553.11     24.56 o 
   7   4  11      144.49      134.48     18.92 o 
   8   4  11       13.57       14.63     15.51 o 
   9   4  11       24.81      -17.96     19.30 o 
  10   4  11       59.39       43.77     23.14 o 
  11   4  11        3.89       -3.01     23.08 o 
   1   5  11      243.90      275.61     13.70 o 
   2   5  11        3.17        1.79      9.37 o 
   3   5  11      121.00      125.05     12.24 o 
   4   5  11      696.46      649.54     20.91 o 
   5   5  11      141.24      142.36     15.71 o 
   6   5  11      215.78      205.75     17.46 o 
   7   5  11       77.73      123.20     25.34 o 
   8   5  11      113.78       48.28     22.19 o 
   9   5  11      141.91      203.29     28.97 o 
  10   5  11      139.75      106.76     27.58 o 
   1   6  11      758.33      738.50     23.65 o 
   2   6  11      683.91      688.68     22.18 o 
   3   6  11      849.92      798.99     24.03 o 
   4   6  11      522.20      462.38     24.73 o 
   5   6  11      411.59      406.20     21.54 o 
   6   6  11      139.90      161.63     19.87 o 
   7   6  11       12.04       10.44     15.22 o 
   8   6  11      854.52      950.58     43.11 o 
   9   6  11       47.93       62.05     25.05 o 
  10   6  11       73.96      127.86     28.98 o 
   1   7  11      439.68      434.55     22.54 o 
   2   7  11      766.54      760.92     29.51 o 
   3   7  11      143.02      163.92     14.64 o 
   4   7  11      643.93      609.10     23.82 o 
   5   7  11      142.30      154.15     19.89 o 
   6   7  11      398.31      446.61     27.86 o 
   7   7  11       70.94       86.62     19.86 o 
   8   7  11       17.92      -25.71     17.14 o 
   9   7  11       44.48       32.55     23.44 o 
   1   8  11       24.69        4.59     16.16 o 
   2   8  11      229.54      240.68     23.76 o 
   3   8  11      107.11      107.78     16.39 o 
   4   8  11        0.34       -0.01     21.62 o 
   5   8  11        9.83        4.45     14.95 o 
   6   8  11        6.36       17.39     16.20 o 
   7   8  11       42.45       40.46     19.62 o 
   8   8  11        0.60       31.47     20.69 o 
   1   9  11       18.00       19.66     17.78 o 
   2   9  11       31.10        0.31     17.47 o 
   3   9  11      159.57      202.49     28.66 o 
   4   9  11       15.28      -15.04     20.49 o 
   5   9  11      268.67      370.31     41.77 o 
   6   9  11        0.19      -20.06     22.72 o 
   1  10  11        7.15       -5.64     17.54 o 
   2  10  11       46.51       48.51     20.15 o 
   3  10  11       19.18       37.53     28.70 o 
   0   0  12      414.77      433.10     28.89 o 
   2   0  12       40.26       43.60     10.44 o 
   4   0  12     1565.46     1579.48     46.64 o 
   6   0  12      137.99      172.84     30.55 o 
   8   0  12       19.83       46.76     20.15 o 
  10   0  12      217.65      234.53     31.54 o 
  12   0  12      261.88      305.57     49.77 o 
   0   1  12     1492.04     1521.65     53.71 o 
   1   1  12      255.33      262.95     10.47 o 
   2   1  12       83.56       87.67      6.44 o 
   3   1  12     1876.70     1830.31     29.11 o 
   4   1  12      502.72      469.98     15.45 o 
   5   1  12      320.38      338.46     16.86 o 
   6   1  12     1283.39     1303.05     37.05 o 
   7   1  12      168.39      200.93     17.04 o 
   8   1  12       20.78        5.91     12.70 o 
   9   1  12        7.99       25.33     16.25 o 
  10   1  12        4.83      -17.09     16.02 o 
  11   1  12       80.44       64.19     22.31 o 
  12   1  12       22.04       45.82     24.39 o 
   0   2  12     1626.11     1596.25     37.46 o 
   1   2  12     2822.87     2757.07     38.65 o 
   2   2  12      124.69      130.17      8.01 o 
   3   2  12       79.44       69.45      7.65 o 
   4   2  12       12.91        5.85      8.55 o 
   5   2  12      191.27      199.12     14.71 o 
   6   2  12      204.43      218.31     14.25 o 
   7   2  12      459.89      405.73     25.20 o 
   8   2  12       26.13       39.83     16.65 o 
   9   2  12      140.51       95.46     19.61 o 
  10   2  12       10.20        2.20     17.19 o 
  11   2  12       67.46       69.99     22.45 o 
  12   2  12        8.99        5.60     29.16 o 
   0   3  12     8086.46     8380.23    135.52 o 
   1   3  12      483.91      459.81     16.12 o 
   2   3  12      276.52      272.06     13.57 o 
   3   3  12      614.58      625.44     16.30 o 
   4   3  12       14.97        3.39      6.94 o 
   5   3  12      223.30      233.31     16.82 o 
   6   3  12     1675.84     1690.23     39.09 o 
   7   3  12      231.86      210.19     22.43 o 
   8   3  12       30.49       30.23     16.08 o 
   9   3  12      121.30      112.34     20.59 o 
  10   3  12      241.25      319.84     38.51 o 
  11   3  12        5.84        2.18     22.34 o 
   0   4  12     1514.32     1553.44     43.44 o 
   1   4  12        0.82        7.00      8.52 o 
   2   4  12      754.14      783.09     21.54 o 
   3   4  12       15.72       21.08      9.48 o 
   4   4  12      177.94      172.03     16.63 o 
   5   4  12      263.57      283.46     18.84 o 
   6   4  12      124.00      146.17     24.41 o 
   7   4  12      362.58      373.99     22.44 o 
   8   4  12      472.23      482.34     44.02 o 
   9   4  12       25.80        8.04     25.13 o 
  10   4  12       29.35       12.26     22.13 o 
  11   4  12        9.60      -21.89     22.17 o 
   0   5  12     1299.20     1249.60     38.09 o 
   1   5  12      416.72      432.62     18.14 o 
   2   5  12      297.18      328.07     17.28 o 
   3   5  12      262.76      266.00     15.05 o 
   4   5  12       11.42       13.08     12.01 o 
   5   5  12      104.03       75.40     14.27 o 
   6   5  12       37.95       52.34     13.93 o 
   7   5  12      175.11      197.09     19.88 o 
   8   5  12       16.66        5.65     20.24 o 
   9   5  12      162.87      192.74     28.82 o 
  10   5  12        5.72       35.80     31.03 o 
   0   6  12      961.64     1004.65     48.55 o 
   1   6  12      341.84      307.85     17.38 o 
   2   6  12      256.59      319.79     18.21 o 
   3   6  12      549.59      510.43     18.75 o 
   4   6  12       94.40       89.34     13.70 o 
   5   6  12      376.21      372.16     21.43 o 
   6   6  12      562.20      581.35     25.96 o 
   7   6  12      107.77      146.44     20.49 o 
   8   6  12       15.28       36.05     22.00 o 
   9   6  12       75.36       66.97     25.54 o 
  10   6  12       39.35       11.52     23.95 o 
   0   7  12       64.68      108.53     33.66 o 
   1   7  12      186.83      150.89     19.09 o 
   2   7  12      232.10      208.77     17.65 o 
   3   7  12      100.58       79.23     15.21 o 
   4   7  12      347.49      392.44     20.53 o 
   5   7  12        7.84       32.39     15.04 o 
   6   7  12        0.14       -4.79     15.46 o 
   7   7  12       63.52       62.44     19.52 o 
   8   7  12       41.31       45.51     19.72 o 
   9   7  12       11.23        0.88     23.80 o 
   0   8  12      101.03      109.52     32.29 o 
   1   8  12       56.40       39.86     17.48 o 
   2   8  12       62.49       70.69     17.55 o 
   3   8  12        0.44        0.26     15.11 o 
   4   8  12       16.80       -3.06     15.07 o 
   5   8  12      126.89      137.23     28.46 o 
   6   8  12       38.00       26.67     17.21 o 
   7   8  12       88.11       81.61     19.91 o 
   0   9  12        1.44      -10.25     22.05 o 
   1   9  12        0.18        2.06     17.28 o 
   2   9  12       78.08       84.29     24.32 o 
   3   9  12      114.71      109.50     32.72 o 
   4   9  12       39.32       48.89     23.88 o 
   5   9  12      165.56      164.21     32.34 o 
   6   9  12      195.88      243.30     43.74 o 
   0  10  12       59.27       24.04     26.59 o 
   1  10  12       60.89       51.89     19.99 o 
   2  10  12        0.18       37.92     23.62 o 
   3  10  12       16.31      -22.87     22.51 o 
   2   0  13      283.06      271.61     12.46 o 
   4   0  13     5027.14     4857.88    110.56 o 
   6   0  13      601.45      627.89     32.64 o 
   8   0  13        3.07        9.03     17.90 o 
  10   0  13       11.25       -0.27     27.65 o 
  12   0  13        7.77      -34.35     33.18 o 
   1   1  13      267.80      270.50     11.07 o 
   2   1  13     1555.42     1592.01     21.56 o 
   3   1  13     1956.44     1963.54     35.22 o 
   4   1  13      456.22      487.18     15.54 o 
   5   1  13      167.80      168.37     11.83 o 
   6   1  13      185.54      200.89     21.26 o 
   7   1  13      174.72      167.19     16.29 o 
   8   1  13      169.86      183.75     20.53 o 
   9   1  13       70.27       80.15     19.24 o 
  10   1  13       39.52       23.59     21.53 o 
  11   1  13       90.46      122.10     34.04 o 
  12   1  13       28.83       41.40     25.39 o 
   1   2  13     1968.79     2031.84     31.77 o 
   2   2  13     1023.80     1072.27     19.52 o 
   3   2  13      311.26      331.88     16.02 o 
   4   2  13      614.61      615.84     16.63 o 
   5   2  13      233.90      242.66     13.72 o 
   6   2  13       25.97       26.89     13.88 o 
   7   2  13      399.03      414.78     29.25 o 
   8   2  13      522.32      487.49     29.98 o 
   9   2  13      148.51      147.44     22.04 o 
  10   2  13       65.04       86.96     21.25 o 
  11   2  13       47.48       23.03     27.62 o 
   1   3  13      952.51      851.54     26.60 o 
   2   3  13     2608.80     2597.58     47.75 o 
   3   3  13      444.91      444.15     15.47 o 
   4   3  13     1192.81     1106.22     26.10 o 
   5   3  13      138.41      142.86     15.40 o 
   6   3  13      197.61      175.06     16.64 o 
   7   3  13      300.61      281.38     23.24 o 
   8   3  13       45.98       63.30     18.07 o 
   9   3  13      160.49      146.32     22.01 o 
  10   3  13      149.48      153.40     23.96 o 
  11   3  13       12.29       14.96     28.66 o 
   1   4  13       73.13       79.08     10.69 o 
   2   4  13       16.49       16.73      9.65 o 
   3   4  13       75.61       57.34     10.80 o 
   4   4  13       53.01       38.81     13.31 o 
   5   4  13      703.43      696.53     28.45 o 
   6   4  13      889.57      873.73     49.70 o 
   7   4  13      310.59      281.79     24.10 o 
   8   4  13       45.44       40.68     18.46 o 
   9   4  13       68.87       90.05     23.54 o 
  10   4  13       13.78        3.70     31.83 o 
  11   4  13       32.90       28.73     25.56 o 
   1   5  13      319.73      345.38     16.89 o 
   2   5  13       11.47       26.92     13.09 o 
   3   5  13      202.83      227.01     15.61 o 
   4   5  13      118.20      107.82     16.05 o 
   5   5  13      233.17      200.17     18.91 o 
   6   5  13       21.92       11.08     14.13 o 
   7   5  13      285.21      302.57     23.28 o 
   8   5  13       21.15       20.25     20.60 o 
   9   5  13      138.32      196.85     35.88 o 
  10   5  13       26.48       28.62     27.33 o 
   1   6  13      140.43      131.81     16.52 o 
   2   6  13      236.61      243.49     17.37 o 
   3   6  13       25.65       22.38     10.47 o 
   4   6  13      108.97      134.17     15.16 o 
   5   6  13      336.72      345.10     21.29 o 
   6   6  13      142.88      135.50     17.77 o 
   7   6  13      174.54      167.89     23.61 o 
   8   6  13       34.13        6.64     21.90 o 
   9   6  13       80.13       99.31     27.50 o 
   1   7  13       51.95       51.74     16.48 o 
   2   7  13       56.38       23.17     13.06 o 
   3   7  13       12.88       16.93     13.74 o 
   4   7  13      146.96      165.81     16.50 o 
   5   7  13       20.57       15.59     14.43 o 
   6   7  13       34.10       13.87     17.12 o 
   7   7  13       52.51       35.21     19.32 o 
   8   7  13      122.51      121.60     27.87 o 
   1   8  13       48.19       56.95     18.09 o 
   2   8  13       20.08       41.53     19.59 o 
   3   8  13      104.91      119.07     17.77 o 
   4   8  13      221.33      209.97     22.68 o 
   5   8  13      183.07      175.18     25.43 o 
   6   8  13       17.84       28.12     17.32 o 
   7   8  13      134.20      153.81     22.46 o 
   1   9  13       12.03       27.73     22.31 o 
   2   9  13        9.37       17.81     20.47 o 
   3   9  13      112.53      179.49     27.64 o 
   4   9  13        1.94        8.95     26.62 o 
   5   9  13        9.66       14.49     22.58 o 
   1  10  13       91.19       70.65     24.27 o 
   2  10  13        4.16       12.64     22.87 o 
   0   0  14     1220.70     1216.76     36.71 o 
   2   0  14      807.28      848.38     20.14 o 
   4   0  14     1532.51     1464.30     56.82 o 
   6   0  14     2972.16     3128.37     69.69 o 
   8   0  14      113.88       67.37     23.80 o 
  10   0  14      604.29      685.42     56.48 o 
   0   1  14       70.90       54.17     12.55 o 
   1   1  14      220.51      232.92     14.82 o 
   2   1  14      229.99      263.11      9.26 o 
   3   1  14      421.09      431.75     14.78 o 
   4   1  14     1829.51     1847.34     32.86 o 
   5   1  14      437.07      402.50     18.75 o 
   6   1  14       97.44      141.00     14.78 o 
   7   1  14      137.83      127.29     15.56 o 
   8   1  14       49.63       27.38     19.91 o 
   9   1  14       72.70       81.00     18.92 o 
  10   1  14      229.41      218.39     27.54 o 
  11   1  14      139.70      185.78     28.94 o 
   0   2  14     6491.32     6224.47    105.02 o 
   1   2  14     1059.21     1096.25     22.83 o 
   2   2  14       41.95       44.10      7.43 o 
   3   2  14      472.49      507.35     19.07 o 
   4   2  14       28.99       20.67      7.82 o 
   5   2  14       67.92       54.16     11.02 o 
   6   2  14        8.53       -2.13     13.20 o 
   7   2  14      478.39      495.06     35.72 o 
   8   2  14      140.32      148.99     22.32 o 
   9   2  14       45.12       65.05     18.81 o 
  10   2  14       12.48        9.42     18.12 o 
  11   2  14       16.82       31.15     21.37 o 
   0   3  14     1773.99     1875.73     46.07 o 
   1   3  14     1206.85     1146.78     25.92 o 
   2   3  14       15.77       17.08      9.36 o 
   3   3  14      206.61      210.69     11.30 o 
   4   3  14        2.86        7.22     11.05 o 
   5   3  14      552.51      560.25     23.36 o 
   6   3  14      270.52      246.97     18.65 o 
   7   3  14      417.87      421.93     26.38 o 
   8   3  14       13.70       11.17     15.72 o 
   9   3  14       59.68       44.51     18.44 o 
  10   3  14       32.63       10.43     18.68 o 
  11   3  14       10.69      -16.99     22.37 o 
   0   4  14       71.42       51.22     14.74 o 
   1   4  14       91.85      103.39     12.38 o 
   2   4  14      290.56      340.02     19.09 o 
   3   4  14      234.83      214.05     20.74 o 
   4   4  14      465.24      484.63     24.63 o 
   5   4  14      363.31      347.95     21.11 o 
   6   4  14      316.11      325.89     21.25 o 
   7   4  14       50.25       40.08     18.91 o 
   8   4  14      183.00      132.53     29.18 o 
   9   4  14      135.20      134.21     22.72 o 
  10   4  14      151.09      127.53     32.31 o 
   0   5  14      592.39      588.41     47.23 o 
   1   5  14      147.25      131.05     13.61 o 
   2   5  14       25.67       40.69     13.94 o 
   3   5  14       63.00       59.87     15.93 o 
   4   5  14     1313.98     1275.59     35.66 o 
   5   5  14      239.90      213.42     19.45 o 
   6   5  14       61.56       42.00     15.79 o 
   7   5  14      371.78      390.67     30.15 o 
   8   5  14       54.22        2.11     20.75 o 
   9   5  14       70.46       66.35     24.61 o 
  10   5  14       17.39       -4.05     22.96 o 
   0   6  14     1171.09     1178.21     46.67 o 
   1   6  14       58.61       29.07     14.19 o 
   2   6  14       43.14       31.60     11.85 o 
   3   6  14       78.86       79.70     14.71 o 
   4   6  14       49.35       80.75     14.82 o 
   5   6  14       22.77        2.33     14.49 o 
   6   6  14        9.05        0.42     14.87 o 
   7   6  14      118.08      125.31     22.69 o 
   8   6  14       14.38       36.87     22.50 o 
   9   6  14       44.31       86.50     33.77 o 
   0   7  14      508.29      492.00     45.51 o 
   1   7  14       52.99       22.87     16.01 o 
   2   7  14       23.72       20.27     13.19 o 
   3   7  14       18.72       31.66     18.36 o 
   4   7  14      118.06       79.79     16.32 o 
   5   7  14       44.26       20.43     20.46 o 
   6   7  14      322.56      325.74     28.91 o 
   7   7  14       85.77       97.65     23.96 o 
   8   7  14        0.97      -11.38     22.61 o 
   0   8  14       24.43       53.33     30.21 o 
   1   8  14        3.73       12.93     16.49 o 
   2   8  14        1.90        5.39     16.60 o 
   3   8  14      144.54      176.62     19.43 o 
   4   8  14       59.86       47.85     21.65 o 
   5   8  14      244.08      239.72     24.98 o 
   6   8  14       91.72      113.43     21.90 o 
   7   8  14       73.56       59.56     21.24 o 
   0   9  14      115.53       92.36     27.76 o 
   1   9  14        6.18       18.61     20.72 o 
   2   9  14       18.37       -6.80     20.64 o 
   3   9  14      113.23      174.09     28.92 o 
   4   9  14       43.78       75.76     32.18 o 
   5   9  14       68.56       86.46     21.82 o 
   0  10  14       78.46       60.95     39.25 o 
   1  10  14      161.61      130.10     27.74 o 
   2  10  14       82.18      109.44     27.37 o 
   2   0  15      793.59      808.08     20.22 o 
   4   0  15        6.19       -6.50      9.87 o 
   6   0  15      878.10      940.92     53.23 o 
   8   0  15      788.47      763.94     36.78 o 
  10   0  15      217.98      224.39     41.25 o 
   1   1  15       13.41        7.34      6.63 o 
   2   1  15       97.78      115.05      7.55 o 
   3   1  15      718.23      701.82     18.28 o 
   4   1  15        4.98        2.84      8.21 o 
   5   1  15      172.43      148.81     17.80 o 
   6   1  15      230.78      227.36     17.14 o 
   7   1  15       50.44       13.71     16.00 o 
   8   1  15     2158.62     2030.99     53.16 o 
   9   1  15       34.45       30.13     16.25 o 
  10   1  15       83.47       87.86     22.66 o 
  11   1  15       68.89      104.22     26.93 o 
   1   2  15      469.00      460.67     15.47 o 
   2   2  15      527.62      553.83     14.96 o 
   3   2  15      162.61      169.16     10.69 o 
   4   2  15      581.09      570.08     16.81 o 
   5   2  15       47.31       48.85     12.77 o 
   6   2  15       14.45       21.24     14.38 o 
   7   2  15      249.01      280.77     26.85 o 
   8   2  15      114.87      116.49     20.14 o 
   9   2  15       36.61       23.96     17.58 o 
  10   2  15      512.15      527.68     33.26 o 
  11   2  15       19.68       42.12     21.17 o 
   1   3  15      618.37      594.37     22.45 o 
   2   3  15      863.95      867.32     18.31 o 
   3   3  15       80.07       68.45     11.60 o 
   4   3  15      101.74       94.48     14.08 o 
   5   3  15      907.23      872.61     39.35 o 
   6   3  15      419.97      399.11     25.31 o 
   7   3  15      329.71      333.08     24.89 o 
   8   3  15       86.58      108.67     19.98 o 
   9   3  15       12.79       16.42     17.70 o 
  10   3  15       22.90       44.80     20.74 o 
  11   3  15       12.46      -21.62     30.53 o 
   1   4  15       62.20       56.80     11.02 o 
   2   4  15        1.82       11.13     10.34 o 
   3   4  15      178.78      208.30     22.11 o 
   4   4  15     1563.96     1506.38     37.64 o 
   5   4  15      102.77      118.80     16.87 o 
   6   4  15      131.67      135.15     17.78 o 
   7   4  15       10.87      -14.78     16.30 o 
   8   4  15       20.29        3.55     16.17 o 
   9   4  15      182.00      185.55     33.88 o 
  10   4  15      267.98      265.19     60.73 o 
   1   5  15       67.46       75.87     12.76 o 
   2   5  15       10.68       18.33     12.10 o 
   3   5  15      166.34      180.44     24.28 o 
   4   5  15      155.97      152.95     17.83 o 
   5   5  15      327.25      287.13     21.14 o 
   6   5  15       21.04       -2.16     14.68 o 
   7   5  15      135.01      172.22     22.20 o 
   8   5  15       84.67       52.82     22.89 o 
   9   5  15       33.97       49.42     23.76 o 
  10   5  15      125.69      135.28     29.62 o 
   1   6  15       26.87       20.35     13.44 o 
   2   6  15      247.89      248.91     20.97 o 
   3   6  15      119.67      106.42     16.36 o 
   4   6  15      118.14      131.70     16.99 o 
   5   6  15      113.33      101.70     20.23 o 
   6   6  15        4.20       29.46     15.58 o 
   7   6  15       71.55       55.97     22.62 o 
   8   6  15      119.60      165.23     29.14 o 
   9   6  15       67.27       60.59     25.05 o 
   1   7  15      130.03      114.15     31.92 o 
   2   7  15      304.73      284.01     20.60 o 
   3   7  15       79.54       83.15     16.52 o 
   4   7  15      562.57      581.93     27.14 o 
   5   7  15       65.13       62.47     16.51 o 
   6   7  15        1.39       -3.53     18.72 o 
   7   7  15      109.51      149.33     28.04 o 
   8   7  15       36.72        8.90     24.20 o 
   1   8  15       96.48      108.56     20.43 o 
   2   8  15       20.63       29.23     20.43 o 
   3   8  15       58.77       87.13     17.33 o 
   4   8  15       62.49       36.13     25.47 o 
   5   8  15      270.29      307.51     26.24 o 
   6   8  15        3.51       13.04     21.92 o 
   7   8  15       40.33       28.42     20.41 o 
   1   9  15       23.08       11.89     19.06 o 
   2   9  15        3.11       22.00     22.22 o 
   3   9  15      102.57      156.36     28.48 o 
   4   9  15        1.99        5.56     22.20 o 
   5   9  15      142.48      167.57     24.59 o 
   0   0  16     6085.08     6023.56    117.39 o 
   2   0  16      561.23      574.88     17.76 o 
   4   0  16        8.15        9.19     11.22 o 
   6   0  16     1754.20     1608.22    128.90 o 
   8   0  16      318.09      258.56     26.90 o 
  10   0  16        4.99        9.67     28.25 o 
   0   1  16      393.22      406.82     18.43 o 
   1   1  16       69.73       72.85      8.27 o 
   2   1  16       40.69       35.07      6.82 o 
   3   1  16     1093.94     1110.52     21.97 o 
   4   1  16       83.54      105.95     10.51 o 
   5   1  16      329.47      292.45     17.60 o 
   6   1  16      553.19      518.36     25.00 o 
   7   1  16       29.47        9.27     15.08 o 
   8   1  16      107.82       90.56     18.67 o 
   9   1  16        9.60       20.03     15.84 o 
  10   1  16      172.18      181.45     25.07 o 
  11   1  16        2.20       18.95     25.34 o 
   0   2  16     5968.22     5894.60    102.40 o 
   1   2  16       86.08       81.19     10.27 o 
   2   2  16      589.00      582.56     15.79 o 
   3   2  16      187.00      189.54     11.36 o 
   4   2  16       17.92        2.45      8.53 o 
   5   2  16       84.99       62.11     15.11 o 
   6   2  16      163.78      178.88     20.89 o 
   7   2  16       48.92       31.94     23.03 o 
   8   2  16       10.31       -6.81     15.68 o 
   9   2  16       26.31       34.57     18.36 o 
  10   2  16      112.04      108.10     22.90 o 
  11   2  16        3.29        0.99     21.03 o 
   0   3  16     2443.70     2312.43     53.33 o 
   1   3  16      162.72      152.19     12.09 o 
   2   3  16      320.63      346.97     15.31 o 
   3   3  16      112.74      138.49     13.01 o 
   4   3  16     1354.63     1330.20     46.92 o 
   5   3  16      690.48      675.66     27.44 o 
   6   3  16      275.11      288.13     23.45 o 
   7   3  16      172.59      126.81     20.50 o 
   8   3  16       23.44       36.89     17.95 o 
   9   3  16        1.51      -11.40     16.83 o 
  10   3  16       77.22       23.38     20.50 o 
  11   3  16        0.64      -11.36     23.80 o 
   0   4  16      768.42      831.05     32.32 o 
   1   4  16       13.58       21.55      9.95 o 
   2   4  16       20.39       24.70     11.24 o 
   3   4  16       93.44       56.08     14.17 o 
   4   4  16      234.67      240.60     19.27 o 
   5   4  16      649.79      668.69     30.49 o 
   6   4  16      209.13      240.05     22.92 o 
   7   4  16       92.75       93.90     19.94 o 
   8   4  16        0.97      -27.73     25.54 o 
   9   4  16      111.02      103.98     24.83 o 
  10   4  16        4.13       46.60     24.52 o 
   0   5  16     1564.21     1522.93     45.79 o 
   1   5  16      103.97       99.67     13.47 o 
   2   5  16       17.96        5.56     12.25 o 
   3   5  16      105.42      112.90     18.83 o 
   4   5  16        1.79        4.80     13.72 o 
   5   5  16      513.02      489.66     25.20 o 
   6   5  16      169.80      154.70     18.97 o 
   7   5  16       41.99       66.35     18.99 o 
   8   5  16       25.15      -14.78     18.20 o 
   9   5  16       67.72       75.95     25.48 o 
  10   5  16       11.39       27.11     25.38 o 
   0   6  16      484.99      473.99     35.02 o 
   1   6  16       25.80       31.67     14.22 o 
   2   6  16      122.03       81.39     15.05 o 
   3   6  16      163.59      190.89     18.48 o 
   4   6  16      131.34      125.36     17.19 o 
   5   6  16      161.04      165.15     20.23 o 
   6   6  16      191.45      191.24     21.32 o 
   7   6  16      144.74      157.48     27.81 o 
   8   6  16       10.12       -8.81     29.11 o 
   9   6  16       54.05       35.13     25.10 o 
   0   7  16       17.92       -0.72     24.22 o 
   1   7  16      108.30       99.26     22.23 o 
   2   7  16      131.83      110.48     18.08 o 
   3   7  16      113.78      159.72     18.45 o 
   4   7  16       19.34        1.27     14.48 o 
   5   7  16        0.90       -0.01     14.65 o 
   6   7  16      129.08      142.49     24.06 o 
   7   7  16      118.28      117.58     26.66 o 
   8   7  16        4.76       -2.98     23.84 o 
   0   8  16       45.75       38.63     29.46 o 
   1   8  16      162.01      166.91     23.40 o 
   2   8  16       21.55        7.16     19.82 o 
   3   8  16       75.69       71.51     17.29 o 
   4   8  16      235.33      276.11     25.22 o 
   5   8  16      136.51      120.81     21.90 o 
   6   8  16       47.99        4.73     19.05 o 
   0   9  16       25.93       13.67     25.83 o 
   1   9  16       21.69       50.17     22.52 o 
   2   9  16       29.33       47.54     22.90 o 
   3   9  16       44.37       94.72     26.48 o 
   4   9  16       11.05        2.51     23.11 o 
   2   0  17      111.12      110.31     13.16 o 
   4   0  17      342.19      262.05     39.14 o 
   6   0  17       80.93       40.86     22.39 o 
   8   0  17     1049.07     1065.03     52.96 o 
  10   0  17       29.92      -11.51     30.22 o 
   1   1  17      266.38      282.51     11.57 o 
   2   1  17      106.93      112.01      9.37 o 
   3   1  17      334.18      359.01     13.75 o 
   4   1  17     1507.65     1549.45     32.81 o 
   5   1  17      316.58      302.59     18.16 o 
   6   1  17       36.47       18.69     14.78 o 
   7   1  17      249.34      288.72     23.56 o 
   8   1  17      424.76      426.36     25.61 o 
   9   1  17        0.89        5.94     15.81 o 
  10   1  17       82.23       72.49     22.03 o 
  11   1  17       36.40       75.84     29.65 o 
   1   2  17       34.02       34.64      9.61 o 
   2   2  17      300.02      309.93     11.62 o 
   3   2  17      103.90      117.17     10.53 o 
   4   2  17       36.28       28.29     10.75 o 
   5   2  17       98.26       73.15     13.89 o 
   6   2  17       77.60       70.69     21.01 o 
   7   2  17      158.33      140.74     20.21 o 
   8   2  17       84.92       66.20     19.40 o 
   9   2  17       92.51       54.44     19.39 o 
  10   2  17        0.42       25.83     19.53 o 
  11   2  17        3.14       28.58     21.88 o 
   1   3  17       28.56       29.94     10.13 o 
   2   3  17       37.75       33.09     10.25 o 
   3   3  17      186.86      175.92     18.14 o 
   4   3  17      138.02      142.62     16.48 o 
   5   3  17      314.17      321.57     25.86 o 
   6   3  17      255.02      215.49     22.28 o 
   7   3  17       14.93       12.09     18.59 o 
   8   3  17       31.42       18.63     19.31 o 
   9   3  17        8.17        1.29     17.81 o 
  10   3  17        9.24       18.76     20.97 o 
   1   4  17       53.67       60.13     11.54 o 
   2   4  17      265.12      278.12     16.92 o 
   3   4  17      423.22      432.37     22.57 o 
   4   4  17     1222.29     1206.80     48.81 o 
   5   4  17      696.36      687.10     28.22 o 
   6   4  17       39.43       36.78     17.58 o 
   7   4  17      180.34      187.56     23.12 o 
   8   4  17        0.44       -8.46     17.75 o 
   9   4  17       12.55       -8.34     18.37 o 
  10   4  17       40.95       62.62     30.32 o 
   1   5  17      124.14      124.42     15.71 o 
   2   5  17      146.32      162.78     16.47 o 
   3   5  17       68.00       57.96     15.55 o 
   4   5  17      401.02      399.67     23.77 o 
   5   5  17      339.49      369.20     23.69 o 
   6   5  17       12.79       21.44     16.98 o 
   7   5  17       15.57       26.46     18.45 o 
   8   5  17       11.87       19.97     18.49 o 
   9   5  17       24.07       10.99     23.70 o 
   1   6  17      220.67      204.56     19.53 o 
   2   6  17      150.48      154.25     17.17 o 
   3   6  17      171.18      174.92     18.13 o 
   4   6  17        9.04       -9.92     13.26 o 
   5   6  17        6.72        7.02     14.94 o 
   6   6  17       93.03       73.10     19.89 o 
   7   6  17       67.44       80.12     24.36 o 
   8   6  17       68.73       69.38     25.58 o 
   1   7  17       53.36       97.66     20.35 o 
   2   7  17       12.97       21.86     14.75 o 
   3   7  17       88.38       89.12     16.85 o 
   4   7  17        8.06        2.18     15.16 o 
   5   7  17       12.81       32.92     16.43 o 
   6   7  17        0.27      -14.33     18.93 o 
   7   7  17       53.69       61.32     25.96 o 
   1   8  17      116.33      107.77     24.32 o 
   2   8  17       47.10       79.02     26.24 o 
   3   8  17      175.35      199.87     23.31 o 
   4   8  17       76.78       96.88     19.36 o 
   5   8  17      152.17      111.48     22.71 o 
   6   8  17      199.45      227.03     26.59 o 
   1   9  17        3.26        3.62     22.30 o 
   2   9  17       11.02       24.19     20.63 o 
   3   9  17       83.89       83.88     26.61 o 
   4   9  17        1.02      -32.48     21.65 o 
   0   0  18     1236.63     1249.77     49.28 o 
   2   0  18      111.60      124.01     11.07 o 
   4   0  18      113.07      100.65     25.24 o 
   6   0  18      507.32      363.36     33.84 o 
   8   0  18       77.28       54.26     28.98 o 
  10   0  18      114.70      128.14     38.42 o 
   0   1  18      756.81      726.35     25.11 o 
   1   1  18      113.68      104.25      8.68 o 
   2   1  18      526.18      533.50     13.90 o 
   3   1  18       63.83       52.28      9.24 o 
   4   1  18      402.61      408.20     20.62 o 
   5   1  18       54.82       57.12     12.84 o 
   6   1  18       58.61       49.81     16.21 o 
   7   1  18      299.49      305.43     24.63 o 
   8   1  18       32.88        9.70     15.11 o 
   9   1  18        3.69       -5.06     17.87 o 
  10   1  18       10.39       21.99     19.78 o 
  11   1  18       85.95      133.02     29.56 o 
   0   2  18      265.53      238.78     25.21 o 
   1   2  18        4.23        0.16      9.31 o 
   2   2  18      653.82      637.69     16.20 o 
   3   2  18       74.06       67.60      9.92 o 
   4   2  18      565.97      552.64     25.75 o 
   5   2  18      116.40      106.38     17.96 o 
   6   2  18      167.91      163.75     20.53 o 
   7   2  18      167.07      177.95     21.65 o 
   8   2  18       19.84       28.29     17.68 o 
   9   2  18      162.12      138.17     22.62 o 
  10   2  18       38.02       15.18     18.99 o 
   0   3  18     2829.80     2756.09     71.49 o 
   1   3  18      231.68      227.43     14.34 o 
   2   3  18      389.10      374.67     16.79 o 
   3   3  18      143.37      132.80     13.86 o 
   4   3  18      240.69      241.84     21.00 o 
   5   3  18      155.94      153.24     26.29 o 
   6   3  18      163.80      155.40     20.82 o 
   7   3  18       16.94       -0.22     16.56 o 
   8   3  18        2.18       25.03     18.41 o 
   9   3  18       23.97       28.22     19.34 o 
  10   3  18      149.60      153.39     26.51 o 
   0   4  18      786.16      774.72     32.43 o 
   1   4  18      289.96      296.42     15.66 o 
   2   4  18      517.21      525.11     21.20 o 
   3   4  18      575.00      560.98     25.44 o 
   4   4  18       76.54       74.69     15.94 o 
   5   4  18      542.02      535.42     29.26 o 
   6   4  18       48.87       72.18     18.80 o 
   7   4  18       60.40       39.78     18.65 o 
   8   4  18        0.27      -15.60     17.19 o 
   9   4  18        4.86      -14.14     19.69 o 
  10   4  18       23.96       -0.96     24.36 o 
   0   5  18       39.98       16.49     18.86 o 
   1   5  18      218.83      240.43     33.82 o 
   2   5  18       33.00       16.19     14.75 o 
   3   5  18       50.69       56.63     17.88 o 
   4   5  18        3.33       -1.86     14.21 o 
   5   5  18       31.53       23.04     14.86 o 
   6   5  18      102.16       88.17     19.78 o 
   7   5  18       21.01       46.75     19.48 o 
   8   5  18        8.26       -0.65     18.41 o 
   9   5  18       30.92       20.32     24.80 o 
   0   6  18      705.23      752.47     43.89 o 
   1   6  18      422.87      374.37     23.37 o 
   2   6  18       33.29       32.76     13.93 o 
   3   6  18       11.89       -5.13     13.09 o 
   4   6  18       19.69       -7.81     13.54 o 
   5   6  18       93.94      102.57     19.07 o 
   6   6  18        0.72       -7.26     17.23 o 
   7   6  18       11.47      -20.12     17.82 o 
   8   6  18       23.54       10.44     22.61 o 
   0   7  18       67.76       89.70     32.85 o 
   1   7  18        6.72      -14.98     16.61 o 
   2   7  18       51.38       48.57     15.83 o 
   3   7  18       74.43       89.88     17.05 o 
   4   7  18       86.85       89.38     17.99 o 
   5   7  18       17.87       13.67     16.98 o 
   6   7  18      418.61      471.99     37.06 o 
   7   7  18        4.98       46.95     26.16 o 
   0   8  18      169.55      209.03     40.61 o 
   1   8  18       70.58      104.95     25.21 o 
   2   8  18       55.09       26.44     19.38 o 
   3   8  18      152.65      190.91     29.08 o 
   4   8  18       19.41       55.49     18.12 o 
   5   8  18      111.72      126.87     22.72 o 
   6   8  18      125.72      100.93     25.17 o 
   0   9  18       29.23       32.32     33.54 o 
   1   9  18        2.52       17.45     22.88 o 
   2   9  18        2.46      -11.98     19.79 o 
   3   9  18       72.55       55.49     25.36 o 
   2   0  19      696.92      721.06     20.58 o 
   4   0  19      116.34      111.94     26.46 o 
   6   0  19      437.91      376.89     34.45 o 
   8   0  19      156.19      186.79     37.35 o 
  10   0  19       25.58       97.71     37.82 o 
   1   1  19      110.64      114.10      9.10 o 
   2   1  19      175.53      193.05      9.66 o 
   3   1  19        8.63        4.49      7.08 o 
   4   1  19       53.91       61.89     11.64 o 
   5   1  19      421.17      428.10     32.68 o 
   6   1  19       19.95      -14.52     12.85 o 
   7   1  19      517.40      522.33     27.24 o 
   8   1  19       58.45       43.86     16.62 o 
   9   1  19        9.78        1.85     18.40 o 
  10   1  19       41.67       37.88     26.29 o 
   1   2  19        8.94        7.38      9.44 o 
   2   2  19      785.44      827.73     18.49 o 
   3   2  19      134.72      136.85     13.61 o 
   4   2  19       77.28       78.25     15.89 o 
   5   2  19        5.75       -6.94     14.38 o 
   6   2  19      135.51      127.77     20.21 o 
   7   2  19       72.45       62.80     18.23 o 
   8   2  19       28.02       46.02     18.58 o 
   9   2  19      176.55      147.95     23.54 o 
  10   2  19      209.83      222.63     35.08 o 
   1   3  19      339.02      349.47     16.91 o 
   2   3  19      338.52      326.24     16.62 o 
   3   3  19       25.77       28.50     11.90 o 
   4   3  19     1013.01     1047.83     32.56 o 
   5   3  19      208.62      208.65     22.18 o 
   6   3  19      144.70      149.32     20.86 o 
   7   3  19       18.13       20.37     18.08 o 
   8   3  19       66.05       65.76     20.42 o 
   9   3  19       26.86       33.20     19.82 o 
  10   3  19      252.40      272.49     39.83 o 
   1   4  19      742.49      802.64     24.04 o 
   2   4  19     1667.63     1692.35     45.33 o 
   3   4  19      467.07      459.79     34.02 o 
   4   4  19       11.55        5.96     13.66 o 
   5   4  19      354.13      360.71     26.48 o 
   6   4  19      171.73      173.58     22.81 o 
   7   4  19        1.72       26.86     17.95 o 
   8   4  19      182.04      150.06     23.98 o 
   9   4  19       18.01       35.85     21.48 o 
   1   5  19      257.98      260.66     18.71 o 
   2   5  19       66.37       47.18     14.65 o 
   3   5  19        6.59       19.52     13.61 o 
   4   5  19      106.34       82.04     16.69 o 
   5   5  19      152.73      166.52     22.14 o 
   6   5  19       25.39       20.25     17.43 o 
   7   5  19       25.50       38.61     19.70 o 
   8   5  19      109.61      130.84     25.00 o 
   9   5  19       46.21       31.81     25.01 o 
   1   6  19      231.66      206.23     20.74 o 
   2   6  19        1.04       -5.66     13.30 o 
   3   6  19       40.64       60.36     15.68 o 
   4   6  19       31.49       39.37     15.00 o 
   5   6  19       76.20       79.59     18.96 o 
   6   6  19       82.06       76.37     21.15 o 
   7   6  19      144.49      159.20     26.16 o 
   8   6  19      132.22      150.23     31.26 o 
   1   7  19       18.53       34.73     18.51 o 
   2   7  19       37.75       11.02     16.72 o 
   3   7  19       61.58       77.32     16.84 o 
   4   7  19        1.66      -15.10     14.47 o 
   5   7  19       46.66       42.33     17.66 o 
   6   7  19       71.45       50.94     22.64 o 
   7   7  19       74.06       25.21     25.88 o 
   1   8  19       39.38       18.06     25.66 o 
   2   8  19      113.48      160.04     24.48 o 
   3   8  19       89.09      128.08     24.35 o 
   4   8  19       13.38       20.99     16.96 o 
   5   8  19       48.64       64.45     21.94 o 
   1   9  19       32.37       -0.69     29.24 o 
   2   9  19        8.89       32.53     21.95 o 
   0   0  20      293.61      296.45     24.05 o 
   2   0  20      103.07      113.12     11.49 o 
   4   0  20      494.10      523.04     34.96 o 
   6   0  20      152.72       73.80     37.87 o 
   8   0  20       54.88       91.93     44.94 o 
  10   0  20       39.63       78.10     38.17 o 
   0   1  20        9.00       19.25     12.04 o 
   1   1  20      173.28      197.58     11.02 o 
   2   1  20       54.77       69.88      8.16 o 
   3   1  20       67.38       76.72     10.57 o 
   4   1  20        8.84        8.04     10.19 o 
   5   1  20      438.14      417.75     23.54 o 
   6   1  20       23.03       40.42     14.85 o 
   7   1  20     1084.12     1085.53     36.98 o 
   8   1  20      170.06      161.50     23.56 o 
   9   1  20       84.85       80.63     22.26 o 
  10   1  20      126.54      110.79     27.64 o 
   0   2  20      107.04      115.29     15.90 o 
   1   2  20       31.29       24.43      9.44 o 
   2   2  20       10.85        8.27      8.61 o 
   3   2  20       18.84       19.33     11.24 o 
   4   2  20        1.27      -14.20     11.32 o 
   5   2  20      181.94      155.29     29.68 o 
   6   2  20      205.35      159.33     23.93 o 
   7   2  20       66.31       49.17     18.83 o 
   8   2  20       45.33       16.51     23.20 o 
   9   2  20       77.76       71.72     31.35 o 
  10   2  20        6.71       -1.31     19.67 o 
   0   3  20      100.40       92.42     16.13 o 
   1   3  20      317.83      299.27     22.71 o 
   2   3  20      900.55      897.59     24.67 o 
   3   3  20      100.75      103.90     14.23 o 
   4   3  20      348.64      380.22     27.58 o 
   5   3  20       60.41       61.89     20.12 o 
   6   3  20       58.45       21.63     17.07 o 
   7   3  20        2.25        0.07     17.41 o 
   8   3  20       20.33        4.80     17.74 o 
   9   3  20       25.84       13.47     20.00 o 
  10   3  20        0.92       46.95     23.00 o 
   0   4  20     1812.17     1791.57     50.87 o 
   1   4  20      913.50      927.51     24.59 o 
   2   4  20        9.79       -9.63     11.52 o 
   3   4  20      261.34      296.33     21.11 o 
   4   4  20      711.36      719.65     29.31 o 
   5   4  20      361.61      392.96     35.82 o 
   6   4  20       30.42       46.37     18.25 o 
   7   4  20       52.81       29.88     18.55 o 
   8   4  20       25.74       17.65     19.74 o 
   9   4  20       61.63       40.95     34.90 o 
   0   5  20      131.62       68.05     18.89 o 
   1   5  20      239.95      239.89     24.23 o 
   2   5  20       19.89       35.35     14.03 o 
   3   5  20       18.26       27.13     14.39 o 
   4   5  20       64.92       65.21     16.79 o 
   5   5  20      208.66      208.28     24.29 o 
   6   5  20        7.33       21.05     18.94 o 
   7   5  20       93.09       73.73     21.47 o 
   8   5  20       28.78       -7.09     19.41 o 
   0   6  20      144.01      150.52     43.38 o 
   1   6  20       25.56       27.52     15.72 o 
   2   6  20        0.43       -4.93     14.66 o 
   3   6  20      101.62       93.35     17.54 o 
   4   6  20        4.40       22.86     15.06 o 
   5   6  20       80.34      120.93     22.59 o 
   6   6  20      381.13      413.58     31.44 o 
   7   6  20      205.99      209.11     28.22 o 
   8   6  20       49.61       42.06     25.26 o 
   0   7  20      378.44      348.91     46.31 o 
   1   7  20        1.05       -3.94     17.28 o 
   2   7  20      110.37      118.02     20.01 o 
   3   7  20       34.06       47.89     17.00 o 
   4   7  20        7.54      -12.55     15.48 o 
   5   7  20       57.43       40.65     18.60 o 
   6   7  20      476.15      575.85     37.54 o 
   0   8  20       21.46       47.62     32.06 o 
   1   8  20       25.11       23.96     22.83 o 
   2   8  20        0.36       12.17     17.64 o 
   3   8  20      187.73      196.38     24.51 o 
   4   8  20       75.97       66.71     21.10 o 
   5   8  20       22.06       20.25     19.74 o 
   0   9  20       11.24       29.33     34.54 o 
   1   9  20       31.19       19.44     24.31 o 
   2   0  21      606.45      681.04     23.36 o 
   4   0  21      165.38      192.55     27.16 o 
   6   0  21        0.28      -13.24     26.25 o 
   8   0  21      371.63      317.94     70.45 o 
  10   0  21       13.46       47.60     36.64 o 
   1   1  21      136.24      143.48     10.62 o 
   2   1  21       63.37       83.33      9.41 o 
   3   1  21      182.41      168.89     13.54 o 
   4   1  21      166.82      158.58     15.69 o 
   5   1  21       78.58       92.61     14.82 o 
   6   1  21      118.85      110.99     17.64 o 
   7   1  21      863.44      874.77     34.64 o 
   8   1  21       38.69       52.40     19.94 o 
   9   1  21      201.64      188.67     26.25 o 
  10   1  21        0.46        4.06     22.31 o 
   1   2  21       26.03       15.30      9.17 o 
   2   2  21        0.40      -14.83      9.89 o 
   3   2  21      149.56      162.35     16.62 o 
   4   2  21      511.16      514.53     26.66 o 
   5   2  21       65.83       32.25     16.01 o 
   6   2  21       38.78       49.87     17.95 o 
   7   2  21       91.13       97.39     21.03 o 
   8   2  21       41.44       48.99     19.76 o 
   9   2  21       92.56       98.68     23.00 o 
  10   2  21       57.87       45.47     22.51 o 
   1   3  21      204.91      192.47     14.02 o 
   2   3  21      124.35      122.47     13.43 o 
   3   3  21        7.79       14.21     15.88 o 
   4   3  21     1506.02     1453.47     44.62 o 
   5   3  21       65.65       95.18     19.62 o 
   6   3  21      162.43      163.57     22.41 o 
   7   3  21       15.23        2.48     17.78 o 
   8   3  21       11.57       17.23     18.28 o 
   9   3  21       63.24       29.45     21.38 o 
   1   4  21      726.97      743.37     22.72 o 
   2   4  21      172.24      224.39     18.70 o 
   3   4  21      124.49      127.56     17.85 o 
   4   4  21      158.45      170.84     22.15 o 
   5   4  21      385.39      355.74     27.81 o 
   6   4  21        5.93       13.43     24.88 o 
   7   4  21       81.87       89.16     28.86 o 
   8   4  21       41.28       26.94     21.56 o 
   9   4  21       91.79      119.40     25.67 o 
   1   5  21      140.46      130.20     15.69 o 
   2   5  21      117.44      111.81     17.27 o 
   3   5  21       57.19       43.90     15.27 o 
   4   5  21       10.29       16.19     15.58 o 
   5   5  21       95.46       75.57     20.38 o 
   6   5  21       48.23       60.87     20.53 o 
   7   5  21       56.19       61.00     20.52 o 
   8   5  21       16.71       12.43     20.51 o 
   1   6  21       51.77       52.56     17.25 o 
   2   6  21       21.16        6.14     14.05 o 
   3   6  21       19.64       14.93     18.49 o 
   4   6  21        4.17       33.16     15.85 o 
   5   6  21       44.11       18.71     19.26 o 
   6   6  21        2.21        5.70     30.73 o 
   7   6  21       26.18       19.20     21.27 o 
   1   7  21        0.74       -6.42     17.39 o 
   2   7  21       90.67       41.81     18.24 o 
   3   7  21       66.20       45.04     17.00 o 
   4   7  21       18.00       21.54     16.81 o 
   5   7  21       45.80       49.16     20.00 o 
   6   7  21       24.96       11.11     19.35 o 
   1   8  21       23.83       49.44     24.37 o 
   2   8  21      124.22       74.81     20.94 o 
   3   8  21      129.73      106.47     31.55 o 
   4   8  21       95.01      120.80     23.02 o 
   0   0  22        3.81       -4.92     22.89 o 
   2   0  22      104.33       91.73     16.69 o 
   4   0  22      671.20      720.72     41.55 o 
   6   0  22      738.78      799.84     63.18 o 
   8   0  22      284.83      312.58     45.37 o 
  10   0  22       14.76       32.44     35.01 o 
   0   1  22     1356.51     1324.11     35.54 o 
   1   1  22      184.21      199.77     11.91 o 
   2   1  22        5.75        3.31      8.12 o 
   3   1  22      189.81      210.62     14.66 o 
   4   1  22       37.37       32.34     15.94 o 
   5   1  22       26.25       27.91     12.80 o 
   6   1  22      644.91      593.62     28.87 o 
   7   1  22      321.62      301.41     27.70 o 
   8   1  22       45.14       53.55     20.47 o 
   9   1  22      171.07      142.30     25.91 o 
  10   1  22        0.64       11.58     24.15 o 
   0   2  22      121.14      134.32     14.99 o 
   1   2  22        6.31        4.70      8.32 o 
   2   2  22      100.11       95.81     12.57 o 
   3   2  22      131.63      122.67     17.74 o 
   4   2  22       19.36       14.20     13.35 o 
   5   2  22       28.86       37.64     17.67 o 
   6   2  22       18.76        1.35     16.11 o 
   7   2  22      158.64      185.88     25.58 o 
   8   2  22        5.31       23.81     17.09 o 
   9   2  22       53.03       29.42     21.40 o 
   0   3  22      891.83      972.61     40.23 o 
   1   3  22       96.76       98.21     12.52 o 
   2   3  22      790.26      837.72     24.91 o 
   3   3  22      138.18      118.39     19.19 o 
   4   3  22       23.93       50.04     24.59 o 
   5   3  22       55.43       51.44     19.98 o 
   6   3  22      270.66      313.58     26.78 o 
   7   3  22       12.46        2.86     18.78 o 
   8   3  22       28.19       -1.36     18.75 o 
   9   3  22       57.39       69.23     23.48 o 
   0   4  22       13.43       29.10     15.68 o 
   1   4  22      617.83      649.55     22.17 o 
   2   4  22       32.32       22.12     13.66 o 
   3   4  22       12.76      -22.76     15.17 o 
   4   4  22       93.23      111.93     20.85 o 
   5   4  22      424.75      446.89     30.35 o 
   6   4  22       27.60       41.44     19.57 o 
   7   4  22       74.78       55.44     20.37 o 
   8   4  22       48.56       76.10     22.74 o 
   0   5  22     1001.46      926.04     39.72 o 
   1   5  22       29.76       54.36     14.04 o 
   2   5  22        4.33        5.51     13.54 o 
   3   5  22       45.10       22.74     15.05 o 
   4   5  22       20.98       35.50     18.53 o 
   5   5  22       20.46       10.44     18.43 o 
   6   5  22        4.57       -1.58     18.00 o 
   7   5  22       14.02       28.61     21.08 o 
   8   5  22        1.64        1.50     21.49 o 
   0   6  22        3.44        3.45     21.54 o 
   1   6  22       64.04       89.89     18.83 o 
   2   6  22       83.17       72.60     22.14 o 
   3   6  22        0.91       -0.66     14.17 o 
   4   6  22       16.81      -20.18     15.66 o 
   5   6  22        6.06       -3.39     19.77 o 
   6   6  22        7.31       27.36     20.41 o 
   7   6  22       69.71       70.23     23.72 o 
   0   7  22       71.58       68.96     34.28 o 
   1   7  22        5.25      -10.53     17.05 o 
   2   7  22       27.08        7.51     17.17 o 
   3   7  22       77.99      104.28     21.11 o 
   4   7  22        4.77       -5.19     16.42 o 
   5   7  22       13.63      -21.85     18.14 o 
   0   8  22       90.96       36.92     34.66 o 
   1   8  22        2.63        6.63     21.23 o 
   2   8  22       52.45       21.85     19.32 o 
   3   8  22       51.86       35.07     23.18 o 
   2   0  23      261.07      242.07     22.39 o 
   4   0  23      295.13      308.56     26.69 o 
   6   0  23        0.41       27.93     23.28 o 
   8   0  23     1664.78     1632.79     87.67 o 
   1   1  23       54.59       60.60      8.82 o 
   2   1  23      226.02      232.94     14.99 o 
   3   1  23      186.87      182.85     17.26 o 
   4   1  23      205.41      230.67     18.33 o 
   5   1  23       15.74       33.71     13.41 o 
   6   1  23       21.34        5.43     14.66 o 
   7   1  23       25.37       -1.79     22.52 o 
   8   1  23       61.38       46.17     21.10 o 
   9   1  23       74.89       46.68     22.06 o 
   1   2  23       44.93       38.14     10.55 o 
   2   2  23        4.68       -7.03     11.04 o 
   3   2  23        3.66        5.16     13.14 o 
   4   2  23        8.85       13.94     15.43 o 
   5   2  23       43.36       30.64     17.35 o 
   6   2  23       38.69       28.25     17.62 o 
   7   2  23       25.22        2.39     19.72 o 
   8   2  23       72.82       74.91     23.11 o 
   9   2  23        8.93       -1.10     20.55 o 
   1   3  23       94.44       92.52     12.87 o 
   2   3  23     1197.68     1242.81     30.42 o 
   3   3  23      228.08      230.29     22.69 o 
   4   3  23      272.72      284.89     27.19 o 
   5   3  23       33.91       63.89     18.71 o 
   6   3  23       23.39       25.93     18.30 o 
   7   3  23        6.16       -3.76     18.40 o 
   8   3  23        0.84       -3.31     19.19 o 
   9   3  23       21.07      -11.25     20.41 o 
   1   4  23      437.47      424.85     19.30 o 
   2   4  23       54.75       44.08     21.61 o 
   3   4  23       99.60      100.41     21.81 o 
   4   4  23       55.41       21.16     17.43 o 
   5   4  23      393.70      426.24     31.68 o 
   6   4  23        8.64       13.87     17.32 o 
   7   4  23       63.84       97.81     22.44 o 
   8   4  23        3.52       -4.18     20.72 o 
   1   5  23       57.46       40.51     14.34 o 
   2   5  23        2.90       -4.26     13.56 o 
   3   5  23       60.62       70.17     17.13 o 
   4   5  23      108.47       93.63     20.91 o 
   5   5  23       18.27        4.65     20.07 o 
   6   5  23       47.59       51.54     21.15 o 
   7   5  23      111.23      143.94     25.42 o 
   1   6  23       34.24       32.40     16.64 o 
   2   6  23        0.13        9.64     15.23 o 
   3   6  23        1.78      -21.12     14.08 o 
   4   6  23       16.87       32.31     18.10 o 
   5   6  23       60.29       54.24     21.89 o 
   6   6  23        0.89       26.74     21.12 o 
   1   7  23        6.69        1.59     20.44 o 
   2   7  23        5.71        6.74     17.83 o 
   3   7  23       35.39       69.76     19.99 o 
   4   7  23       60.38       84.79     24.01 o 
   5   7  23        3.64        1.29     19.13 o 
   1   8  23       28.24       32.33     21.92 o 
   2   8  23        1.36       16.49     18.93 o 
   0   0  24       15.54      -21.60     16.18 o 
   2   0  24      307.54      351.51     22.24 o 
   4   0  24       10.21       12.56     12.42 o 
   6   0  24      772.62      723.35     79.94 o 
   8   0  24       24.94        6.65     30.97 o 
   0   1  24       34.52       35.12     13.52 o 
   1   1  24        4.40        4.60      9.37 o 
   2   1  24        5.07      -10.39      9.32 o 
   3   1  24      157.54      157.39     15.18 o 
   4   1  24        0.79      -18.36     12.24 o 
   5   1  24       49.49       46.24     14.48 o 
   6   1  24       33.68      -15.91     17.08 o 
   7   1  24       36.45       49.97     19.99 o 
   8   1  24        7.24        7.71     19.09 o 
   9   1  24       37.49       41.92     23.44 o 
   0   2  24      356.67      392.61     21.21 o 
   1   2  24       45.82       44.64     10.74 o 
   2   2  24        2.89        1.33     11.23 o 
   3   2  24       57.85       52.22     13.90 o 
   4   2  24       55.24       80.45     18.24 o 
   5   2  24        3.31       -8.66     18.79 o 
   6   2  24      238.75      214.50     22.61 o 
   7   2  24       33.15       26.07     17.57 o 
   8   2  24       40.47       41.55     21.52 o 
   9   2  24       32.64       57.78     23.48 o 
   0   3  24     4502.42     4621.27    109.08 o 
   1   3  24      109.20      117.87     15.54 o 
   2   3  24      112.61      117.89     15.25 o 
   3   3  24       68.79       76.54     23.78 o 
   4   3  24      555.05      578.12     32.03 o 
   5   3  24      126.55      105.49     21.64 o 
   6   3  24       20.48        7.56     17.62 o 
   7   3  24        7.63       -7.25     18.80 o 
   8   3  24       28.37       45.51     26.80 o 
   0   4  24       20.49       13.50     15.61 o 
   1   4  24      183.87      176.67     16.73 o 
   2   4  24      312.83      325.85     21.51 o 
   3   4  24      236.82      256.66     25.28 o 
   4   4  24       30.42       14.75     17.60 o 
   5   4  24      116.00      114.57     22.13 o 
   6   4  24       33.78       -5.78     20.66 o 
   7   4  24       83.77       54.38     22.68 o 
   8   4  24       40.07       11.38     22.16 o 
   0   5  24      800.61      726.93     38.81 o 
   1   5  24      243.47      247.26     19.17 o 
   2   5  24      188.06      174.32     19.67 o 
   3   5  24        0.39       -3.66     15.90 o 
   4   5  24       97.31      128.93     22.80 o 
   5   5  24      118.99      124.03     23.57 o 
   6   5  24       52.97       71.19     22.84 o 
   7   5  24       59.97       57.23     22.72 o 
   0   6  24       44.76       42.84     25.30 o 
   1   6  24       49.84       35.03     24.90 o 
   2   6  24       20.76       19.88     15.66 o 
   3   6  24        6.29       -9.91     15.09 o 
   4   6  24        0.43       -2.75     19.98 o 
   5   6  24       68.25       42.78     26.62 o 
   6   6  24       24.25        9.91     21.72 o 
   0   7  24      105.18      121.77     38.95 o 
   1   7  24       39.97       52.65     19.87 o 
   2   7  24        2.05       31.32     18.67 o 
   3   7  24       18.54       10.03     18.78 o 
   4   7  24        2.49       20.65     19.71 o 
   0   8  24        1.02      -24.26     33.00 o 
   1   8  24       45.99       84.54     26.49 o 
   2   0  25      315.28      308.27     24.32 o 
   4   0  25       11.12       14.91     18.49 o 
   6   0  25      269.34      292.74     62.08 o 
   8   0  25     1092.92     1125.67    122.30 o 
   1   1  25      137.99      158.67     12.65 o 
   2   1  25        1.10        8.30     11.34 o 
   3   1  25      171.67      152.94     15.65 o 
   4   1  25       36.29       42.64     14.24 o 
   5   1  25       60.75       63.66     17.34 o 
   6   1  25      139.89      144.80     30.80 o 
   7   1  25       61.46       31.92     20.14 o 
   8   1  25        5.87      -18.29     24.09 o 
   9   1  25       96.62       72.09     24.55 o 
   1   2  25       34.32        9.68      9.87 o 
   2   2  25       87.55       71.29     13.75 o 
   3   2  25        7.31       27.06     16.10 o 
   4   2  25      371.10      341.09     24.24 o 
   5   2  25       78.86       62.45     17.44 o 
   6   2  25       22.73       33.73     21.53 o 
   7   2  25       26.11       25.69     20.34 o 
   8   2  25       68.80       71.53     23.50 o 
   1   3  25       65.76       79.73     12.49 o 
   2   3  25      188.85      121.58     18.26 o 
   3   3  25       39.07       37.91     17.41 o 
   4   3  25      192.65      200.42     24.01 o 
   5   3  25       82.95       40.88     19.26 o 
   6   3  25      106.35       75.27     21.96 o 
   7   3  25       23.38      -19.02     19.37 o 
   8   3  25       94.00      108.33     30.55 o 
   1   4  25       31.08       44.11     13.32 o 
   2   4  25       35.80       20.16     14.43 o 
   3   4  25      100.47       88.10     24.75 o 
   4   4  25      316.94      350.52     38.68 o 
   5   4  25       37.52       57.96     21.02 o 
   6   4  25       55.13       52.88     21.40 o 
   7   4  25       34.88       27.33     21.24 o 
   1   5  25      190.84      209.91     18.73 o 
   2   5  25      258.09      267.36     21.94 o 
   3   5  25       23.66       12.78     18.10 o 
   4   5  25        3.08      -22.39     18.31 o 
   5   5  25       99.21      104.66     28.44 o 
   6   5  25        6.66       16.11     21.02 o 
   7   5  25       21.17       28.49     22.11 o 
   1   6  25       69.82       72.33     19.47 o 
   2   6  25       63.33       75.43     19.14 o 
   3   6  25       14.87       28.30     18.09 o 
   4   6  25        0.30       14.11     18.40 o 
   5   6  25        6.21        7.20     19.12 o 
   1   7  25       25.08       30.17     18.83 o 
   2   7  25       63.73       61.24     20.53 o 
   3   7  25       31.12       56.25     22.27 o 
   0   0  26      150.61      210.25     28.23 o 
   2   0  26       86.58       98.03     17.66 o 
   4   0  26       99.25       91.44     22.47 o 
   6   0  26      114.10      126.79     36.49 o 
   8   0  26       69.25       81.68     58.08 o 
   0   1  26       34.19       26.78     15.70 o 
   1   1  26      214.74      218.10     15.20 o 
   2   1  26       62.38       59.66     13.37 o 
   3   1  26      171.99      171.41     16.50 o 
   4   1  26       80.24       61.75     14.50 o 
   5   1  26       30.46        1.21     17.30 o 
   6   1  26       12.51       15.51     18.69 o 
   7   1  26      121.18      107.01     24.22 o 
   8   1  26        1.52       26.45     21.76 o 
   0   2  26       58.78       26.05     15.78 o 
   1   2  26       56.62       48.23     11.68 o 
   2   2  26       96.41       83.26     17.80 o 
   3   2  26       30.06       17.01     13.83 o 
   4   2  26      193.29      229.45     22.39 o 
   5   2  26       84.77       55.42     17.79 o 
   6   2  26      369.72      343.44     26.58 o 
   7   2  26       36.66       18.09     21.32 o 
   8   2  26        9.55       19.40     20.81 o 
   0   3  26      168.73      194.13     21.57 o 
   1   3  26       54.90       43.47     12.32 o 
   2   3  26       34.19       41.65     17.15 o 
   3   3  26       99.08       60.95     19.88 o 
   4   3  26       38.43       69.63     19.85 o 
   5   3  26       13.93       12.05     21.84 o 
   6   3  26      228.53      186.12     26.24 o 
   7   3  26        6.90       43.39     21.26 o 
   8   3  26       80.88       76.66     25.37 o 
   0   4  26       34.15       50.29     18.25 o 
   1   4  26      252.89      284.17     18.72 o 
   2   4  26      491.31      515.94     28.85 o 
   3   4  26       35.17       46.81     18.90 o 
   4   4  26       47.00       39.08     20.51 o 
   5   4  26       11.05       30.62     20.39 o 
   6   4  26      127.23      128.97     24.65 o 
   7   4  26        5.67       31.19     22.24 o 
   0   5  26      753.61      755.58     40.98 o 
   1   5  26       70.03       82.84     16.28 o 
   2   5  26       50.26       22.95     20.35 o 
   3   5  26       57.29       55.18     18.33 o 
   4   5  26       54.11        9.63     20.56 o 
   5   5  26       65.78       59.26     26.15 o 
   6   5  26       30.72       52.54     23.44 o 
   0   6  26        8.98       -1.69     20.79 o 
   1   6  26       35.20       34.45     18.55 o 
   2   6  26       14.02       18.16     17.96 o 
   3   6  26       25.09       25.09     18.86 o 
   4   6  26       30.11        2.43     19.09 o 
   5   6  26       18.22       37.84     20.65 o 
   0   7  26       18.52       -6.78     25.61 o 
   1   7  26       13.16        8.19     20.02 o 
   2   7  26        1.22       -0.29     18.48 o 
   2   0  27       57.42       82.11     18.07 o 
   4   0  27      102.56       92.07     23.68 o 
   6   0  27      134.89      172.80     38.09 o 
   8   0  27        7.00       54.95     36.97 o 
   1   1  27       84.21       65.72     13.62 o 
   2   1  27       11.98       14.20     12.56 o 
   3   1  27      107.56      106.12     15.65 o 
   4   1  27       21.66       15.29     13.37 o 
   5   1  27       11.33       22.56     18.42 o 
   6   1  27       10.10        9.42     19.37 o 
   7   1  27      165.10      145.76     27.14 o 
   8   1  27       53.93       94.54     25.31 o 
   1   2  27       27.66       30.33     12.38 o 
   2   2  27       48.45       21.57     13.15 o 
   3   2  27       88.10       73.06     15.14 o 
   4   2  27        1.38      -21.58     14.38 o 
   5   2  27        7.13        1.49     20.95 o 
   6   2  27       67.49       45.87     21.75 o 
   7   2  27      159.11      158.90     27.37 o 
   1   3  27       31.97       13.72     15.14 o 
   2   3  27       10.67       -7.25     12.82 o 
   3   3  27       16.31       35.06     18.97 o 
   4   3  27      179.61      249.54     26.31 o 
   5   3  27       14.54       60.51     21.11 o 
   6   3  27       39.32       32.08     21.39 o 
   7   3  27       11.02       44.88     20.82 o 
   1   4  27      759.29      765.49     26.63 o 
   2   4  27      110.20      110.03     20.24 o 
   3   4  27       45.60       32.93     17.88 o 
   4   4  27       53.92       70.09     21.55 o 
   5   4  27       18.17        5.54     19.93 o 
   6   4  27       13.29       -1.90     24.00 o 
   1   5  27       48.65       31.03     18.03 o 
   2   5  27       11.60       -2.93     16.71 o 
   3   5  27       27.61       24.63     17.82 o 
   4   5  27       64.57       34.73     20.15 o 
   5   5  27       64.33       66.62     23.75 o 
   1   6  27        5.68       -9.69     17.42 o 
   2   6  27        2.23       19.86     20.43 o 
   3   6  27       60.40       42.00     19.84 o 
   4   6  27       35.18        7.45     19.35 o 
   1   7  27        4.76       22.71     19.24 o 
   0   0  28       53.01       17.83     25.23 o 
   2   0  28      121.96      152.87     21.06 o 
   4   0  28       14.95       43.21     20.58 o 
   6   0  28      189.92      167.40     42.95 o 
   0   1  28        5.35      -27.09     19.56 o 
   1   1  28       16.57       -2.22     11.96 o 
   2   1  28      101.18       91.61     15.65 o 
   3   1  28       26.25       51.47     13.80 o 
   4   1  28       53.22       22.04     15.95 o 
   5   1  28       33.35       29.13     17.86 o 
   6   1  28       13.92       -4.62     20.11 o 
   7   1  28      261.56      280.59     31.52 o 
   0   2  28        1.22      -10.70     15.20 o 
   1   2  28      193.54      217.44     21.23 o 
   2   2  28       35.02       20.77     13.54 o 
   3   2  28       64.65       73.86     16.77 o 
   4   2  28       13.34       12.35     16.32 o 
   5   2  28        9.02        1.27     16.98 o 
   6   2  28      104.95      105.68     24.60 o 
   7   2  28      127.94      139.34     26.69 o 
   0   3  28      103.81       84.88     28.08 o 
   1   3  28       37.21       56.43     14.82 o 
   2   3  28      239.33      232.97     20.80 o 
   3   3  28       10.47       10.77     15.91 o 
   4   3  28       32.21       47.34     18.69 o 
   5   3  28       15.67       11.71     17.72 o 
   6   3  28      101.35       53.68     20.28 o 
   7   3  28       39.12       43.11     23.94 o 
   0   4  28     1406.81     1542.75     54.99 o 
   1   4  28      862.09      830.80     40.41 o 
   2   4  28       12.77       -1.36     14.83 o 
   3   4  28       53.51       43.94     22.65 o 
   4   4  28       28.59        5.43     19.92 o 
   5   4  28       52.07       21.48     20.82 o 
   6   4  28       19.36       14.59     21.67 o 
   0   5  28       58.21       54.62     23.49 o 
   1   5  28      212.12      236.08     22.14 o 
   2   5  28        6.75      -13.86     16.54 o 
   3   5  28       37.22       19.27     18.92 o 
   4   5  28        1.43       -2.06     18.50 o 
   5   5  28       28.96       49.87     23.03 o 
   0   6  28        0.81      -22.27     21.64 o 
   1   6  28       18.78       28.36     17.66 o 
   2   6  28       22.59       25.90     20.03 o 
   3   6  28       31.13       23.70     21.16 o 
   2   0  29      152.35      127.33     23.50 o 
   4   0  29      569.34      624.82     43.63 o 
   6   0  29        2.07       22.44     31.59 o 
   1   1  29       75.71       55.90     14.94 o 
   2   1  29       87.16       90.62     16.07 o 
   3   1  29        8.91        0.52     12.78 o 
   4   1  29        2.56      -23.05     15.37 o 
   5   1  29       28.59       28.96     18.57 o 
   6   1  29        6.29        9.09     18.49 o 
   7   1  29      218.69      218.41     38.17 o 
   1   2  29       96.28       90.79     15.95 o 
   2   2  29       38.10        9.54     14.05 o 
   3   2  29       66.06       61.98     17.88 o 
   4   2  29      247.18      231.72     21.95 o 
   5   2  29        1.56      -14.18     19.04 o 
   6   2  29        6.04       38.43     22.49 o 
   1   3  29      264.12      263.73     22.63 o 
   2   3  29        6.23       13.80     16.61 o 
   3   3  29       21.41       14.57     15.46 o 
   4   3  29       73.66       95.86     21.09 o 
   5   3  29       18.64        5.69     22.53 o 
   6   3  29       36.53       40.76     20.30 o 
   1   4  29      461.18      454.01     30.58 o 
   2   4  29        5.97       33.78     16.89 o 
   3   4  29       20.39       13.23     18.47 o 
   4   4  29       77.10       66.20     27.38 o 
   5   4  29       50.24       50.44     22.73 o 
   1   5  29      163.43      162.80     23.52 o 
   2   5  29       48.06       30.02     18.05 o 
   3   5  29        0.66      -20.74     18.23 o 
   4   5  29       20.89        7.29     19.79 o 
   1   6  29        6.45       -2.77     18.60 o 
   2   6  29        6.30       -6.68     20.30 o 
   0   0  30      134.76      155.38     47.62 o 
   2   0  30        5.89      -31.45     20.97 o 
   4   0  30      176.06      130.70     26.01 o 
   6   0  30       33.35       -5.34     30.77 o 
   0   1  30       56.60       22.65     21.87 o 
   1   1  30       31.27       35.34     18.86 o 
   2   1  30       11.82       31.23     14.07 o 
   3   1  30       93.20      132.17     19.08 o 
   4   1  30      149.80      136.71     21.96 o 
   5   1  30       45.79       58.48     20.23 o 
   6   1  30       27.25       42.33     22.34 o 
   0   2  30      773.95      821.37     53.04 o 
   1   2  30       41.90       52.37     15.36 o 
   2   2  30       53.40       62.85     17.43 o 
   3   2  30       46.90       53.77     17.03 o 
   4   2  30       64.05       38.97     17.55 o 
   5   2  30       41.47       27.87     19.98 o 
   6   2  30      364.46      394.54     39.52 o 
   0   3  30       14.18       28.45     24.90 o 
   1   3  30      349.64      410.78     25.65 o 
   2   3  30      213.56      208.27     28.10 o 
   3   3  30       25.30       -1.92     15.87 o 
   4   3  30       74.27       56.50     18.34 o 
   5   3  30       30.17       43.95     21.48 o 
   0   4  30      167.37      185.67     78.64 o 
   1   4  30      119.03       99.84     21.06 o 
   2   4  30       90.80       82.90     19.20 o 
   3   4  30        2.23       -5.20     17.55 o 
   4   4  30       11.72       23.62     22.19 o 
   0   5  30        7.97       -7.42     20.37 o 
   1   5  30       54.75       38.81     20.29 o 
   2   5  30       25.04       23.65     19.28 o 
   3   5  30       40.05       34.26     20.39 o 
   2   0  31      239.99      206.98     37.39 o 
   4   0  31      120.97      133.84     30.07 o 
   6   0  31        8.01       16.76     35.32 o 
   1   1  31        6.94      -20.27     16.17 o 
   2   1  31       44.58       53.71     16.44 o 
   3   1  31       63.62       67.50     17.37 o 
   4   1  31       19.03       21.85     18.32 o 
   5   1  31       41.67       45.99     20.22 o 
   1   2  31       48.02       53.09     18.77 o 
   2   2  31        4.58        3.78     16.68 o 
   3   2  31       14.12       28.11     16.72 o 
   4   2  31        6.25        4.89     18.60 o 
   5   2  31       78.59       92.88     22.29 o 
   1   3  31      131.02      188.59     24.88 o 
   2   3  31        7.99      -18.85     15.60 o 
   3   3  31       20.55       16.84     17.73 o 
   4   3  31        3.69       11.05     22.05 o 
   1   4  31       38.14       23.91     17.89 o 
   2   4  31        4.22        8.58     16.82 o 
   3   4  31        2.07      -17.33     17.55 o 
   1   5  31       92.80       79.03     21.34 o 
   0   0  32      228.22      303.52     66.61 o 
   2   0  32      147.58      111.35     36.74 o 
   4   0  32        6.78       36.02     27.39 o 
   0   1  32      182.93      249.69     34.61 o 
   1   1  32        9.07        2.08     17.52 o 
   2   1  32       37.66       33.25     22.78 o 
   3   1  32        1.30      -25.44     16.96 o 
   4   1  32       38.47       12.59     18.73 o 
   5   1  32       12.30       -9.28     19.36 o 
   0   2  32       55.85       32.64     26.40 o 
   1   2  32      186.38      153.19     22.67 o 
   2   2  32        0.28       -4.83     16.49 o 
   3   2  32       17.84        8.15     18.14 o 
   4   2  32      218.93      261.11     27.45 o 
   0   3  32     1047.50     1056.20    124.88 o 
   1   3  32       23.77       21.35     21.08 o 
   2   3  32       23.52       21.53     17.99 o 
   3   3  32       46.48       61.38     19.48 o 
   4   3  32        1.47      -26.30     18.86 o 
   0   4  32        7.54       20.81     33.01 o 
   1   4  32       53.09       43.66     24.53 o 
   2   4  32       58.87       86.56     20.16 o 
   2   0  33       19.42      -14.18     37.30 o 
   4   0  33        9.90        9.96     31.35 o 
   1   1  33        4.60       13.82     20.34 o 
   2   1  33        5.61        8.70     20.60 o 
   3   1  33        2.16       -5.00     20.76 o 
   4   1  33      119.27      107.98     30.93 o 
   1   2  33      134.57      142.32     23.48 o 
   2   2  33       13.76       20.85     20.64 o 
   3   2  33       11.97      -13.01     20.20 o 
   1   3  33       81.16      125.98     25.70 o 
   2   3  33      157.89      188.74     25.74 o 
   0   0  34       53.69        7.54     45.42 o 
   2   0  34       35.54      -26.37     30.85 o 
   0   1  34       48.14       60.68     29.18 o 
   1   1  34       52.84       64.83     22.80 o 
   2   1  34       72.44       75.25     23.58 o 
   0   2  34       36.19       10.36     26.79 o 
   1   2  34       15.72        4.92     21.40 o 
   2   2  34        8.55       -2.39     23.53 o 
                                                 
